# Supplementary material for: Comparison between self-reported and pedometer-measured physical activity in Vietnamese adolescents: A reliability and agreement study
Source: PLOS Glob Public Health. 2025 Jun 6;5(6):e0004725. doi: 10.1371/journal.pgph.0004725 (PMC12143546; doi:10.1371/journal.pgph.0004725)
Supplement: S1 Data — (XLSX) [file pgph.0004725.s002.xlsx]

## Sheet: First sample (N=35)
ID	Age	Gender	First weight measurement	Second weight measurement	First height measurement	Second height measurement	Steps per day (1st test)							Q1 Activity checklist for spare time (1st test)												Q2 Activity in physical education classes (1st test)	Q3 Recess activity (1st test)	Q4 Lunchtime activity (1st test)	Q5 After school acitvity (1st test)	Q6 Evening activity (1st test)	Q7 Weekend activity (1st test)	Q8 Describe activity frequency in the last 7 days (1st test)	Q9 Frequency activity on each day last week (1st test)							Q10 Activity barrier (1st test)	Steps per day (2nd test)							Q1 Activity checklist for spare time (2nd test)
							Monday	Tuesday	Wednesday	Thursday	Friday	Saturday	Sunday	Jumping rope	Walking for exercise	Bicycling	Jogging or running	Aerobics	Soccer	Badminton	Martial arts	Shuttlecock kicking	Basketball	Volleyball	Other								Monday	Tuesday	Wednesday	Thursday	Friday	Saturday	Sunday		Monday	Tuesday	Wednesday	Thursday	Friday	Saturday	Sunday	Jumping rope	Walking for exercise
1	11.951	2	40.6	40.6	152	152	8090	2500	3456	9867	4783	9750	9975	2	4	5	4	1	1	1	1	1	5	1	1	3	2	2	2	2	2	4	2	3	4	3	4	5	3	1	7050	4000	4064	9777	5800	10069	9057	3	4
2	12.0605	2	45.1	45.2	160	160	5459	2755	4660	4570	6636	2130	2140	2	2	2	3	1	1	4	1	1	2	1	1	3	2	1	2	2	3	2	1	3	3	2	2	4	4	2	5439	2455	5634	4900	5690	3459	4985	2	4
3	11.6881	2	42.1	42.2	153.1	153.2	2127	6107	7070	9666	2030	10732	9756	1	2	1	1	4	1	4	1	1	1	1	1	3	1	1	2	1	4	1	3	3	3	3	4	5	5	2	4000	5499	8951	8777	5637	8923	8964	1	3
4	11.5759	1	36.4	36.6	140.1	140.1	7835	1365	5924	4474	4538	5058	6078	1	2	3	4	5	2	3	1	1	2	1	1	3	1	3	2	1	2	2	4	3	4	3	3	3	2	2	7088	5057	3034	5077	4599	5078	5021	1	2
5	11.6388	2	39.6	39.5	142.3	142.4	6591	7078	10010	8118	19363	19961	21047	2	2	3	2	1	1	4	1	2	3	1	1	4	2	2	4	1	4	2	2	3	2	1	2	4	4	2	8054	7045	9079	7965	6000	13750	11932	2	2
6	12.0906	2	35	35	140.9	140.7	7420	7193	6018	6000	2310	9420	8432	1	1	1	1	1	1	1	1	1	1	1	1	4	1	2	1	1	1	1	2	2	2	2	2	2	2	1	6588	7432	6456	6432	3965	9321	8643	1	2
7	11.877	1	55.6	55.7	152.3	152.4	13292	15632	9403	14777	16356	15567	15576	1	2	1	4	1	1	1	1	3	1	1	1	4	4	4	3	4	3	4	2	3	3	4	2	4	4	2	13568	5943	9652	11578	15769	20764	24687	1	3
8	12.0331	1	40.3	40.3	143.1	143.3	10052	13333	19988	10000	8738	7000	9988	1	5	1	1	5	5	5	3	1	3	3	1	4	2	3	4	4	3	4	4	3	3	4	4	2	4	2	3000	9000	17540	6000	5000	10070	18000	1	5
9	11.8278	1	63.5	63.6	150.2	150.3	3030	4001	6010	7598	5333	5533	3154	5	5	1	4	1	2	3	2	1	2	2	1	5	2	2	3	1	3	4	5	5	5	5	5	5	5	2	10646	8000	6368	7532	9666	15834	12945	3	5
11	11.491	2	37.5	37.5	155	155	7653	9626	6824	6204	5735	8500	8260	2	3	3	1	1	1	1	1	1	1	1	1	3	1	1	1	1	1	2	2	2	2	2	3	3	2	2	3581	9566	6489	16821	5777	16532	18110	2	3
13	11.8606	2	43.3	43.4	158.9	159	4841	1133	3709	2898	2880	3880	4860	2	4	2	1	1	1	1	1	1	1	1	1	3	2	2	2	1	1	1	1	1	2	1	3	3	1	1	4396	2000	3589	3967	3911	5678	4862	1	3
14	11.5457	1	43.7	43.8	143	143.1	15636	7696	4457	3113	4750	5206	4200	1	2	3	4	1	3	2	2	3	3	1	1	4	4	1	3	5	3	3	5	5	5	5	5	5	3	2	13900	6468	5821	3961	4532	5466	4837	1	2
15	11.4746	2	40.7	40.8	143.6	143.5	16599	20112	7384	6713	8423	12007	13784	1	2	3	1	1	1	1	1	1	1	1	1	3	3	1	1	1	2	1	3	3	3	3	2	2	3	2	15334	18670	9538	6892	8999	12222	11961	1	3
16	12.066	1	51.8	51.8	151	151	19000	27333	7384	5007	9664	10324	21023	5	5	4	4	4	3	3	4	4	4	3	1	5	2	2	3	4	5	4	3	3	3	3	3	3	3	2	18654	29754	8645	6448	7853	9876	25489	3	3
18	12.0441	1	51.1	51.2	149.3	149.5	6010	1230	4533	5310	7018	8018	10103	2	5	4	3	1	2	3	1	2	1	1	1	5	3	1	5	5	5	3	5	2	3	4	5	5	5	2	6888	2378	4679	4567	8543	8943	11234	2	5
19	12.1317	1	60.3	60.3	160	160	23209	11093	19283	18492	20835	15000	19078	4	5	4	2	1	5	1	1	1	1	1	1	5	2	2	4	5	5	5	2	5	1	5	1	5	5	1	22753	10000	20875	19654	20767	18564	19566	2	5
20	11.9126	1	40.5	40.6	150.4	150.6	20000	19350	8697	19607	9693	20650	22700	1	5	5	5	1	5	5	1	1	1	1	1	5	5	1	3	3	3	5	5	3	2	2	5	5	1	1	17777	18769	6589	13678	10675	17490	20854	1	5
21	12.1015	1	52.3	52.2	145	145	13010	7615	13500	14605	13121	20760	20100	1	1	1	1	1	2	1	1	1	2	1	1	4	1	1	2	1	2	1	1	1	2	2	1	2	2	2	7965	8954	8542	13890	15679	21589	23678	1	1
22	11.9811	1	52.8	52.8	156.6	156.8	19998	17001	18282	17006	16581	25232	26027	1	1	1	1	1	5	1	1	5	1	1	5	5	1	1	3	5	5	4	3	2	1	4	3	5	5	2	15088	17460	18643	17539	16429	25398	27423	1	1
23	12.1015	1	50.4	50.5	140.6	140.6	16703	7612	13501	14604	13122	20003	20000	1	3	2	3	2	5	2	1	2	2	1	2	4	3	2	3	2	3	3	2	2	2	2	2	4	4	1	15340	7643	13434	14765	13268	22876	23452	1	3
24	11.4034	1	44	44	154.4	154.5	15010	4265	9826	5036	8552	15364	19537	2	2	5	5	4	5	5	5	1	5	1	1	4	4	5	3	4	1	3	3	3	3	3	5	1	1	2	16905	5678	12309	5674	8532	12648	15432	2	2
25	11.9948	2	49.1	49.2	160	160	2820	3030	9530	11000	11769	20113	30418	3	5	1	1	5	1	2	1	1	5	1	1	4	2	1	2	1	1	3	1	1	1	1	1	3	3	1	3000	3098	6754	8943	9054	13467	14589	2	5
26	11.2993	2	42.7	42.8	151.1	151.2	11000	9375	9666	8979	10010	9500	10000	2	4	1	2	1	1	1	1	1	1	1	1	4	2	4	2	3	4	4	1	2	1	2	3	4	4	2	19675	13288	10784	12904	11234	7045	7854	3	4
27	11.8058	2	45.3	45.1	146	146	2125	9890	4307	4061	6773	1908	5671	4	2	3	4	5	2	3	2	5	2	1	1	4	5	5	3	2	1	5	3	3	4	5	2	1	5	2	2004	7045	5000	6043	8721	4056	7063	3	2
28	11.877	1	46	46	150	150	3749	5707	9703	2576	4070	10730	18900	1	3	5	2	1	2	1	1	1	1	1	1	3	1	2	3	4	1	2	3	3	3	3	3	2	1	1	2034	6055	11677	3490	5609	8945	14067	1	3
29	11.5868	1	41.7	41.8	142	142.1	19564	15700	6663	11000	19980	12362	14632	1	2	1	2	1	1	1	1	1	2	1	1	3	2	2	1	1	2	1	1	1	1	1	1	1	1	2	13045	19054	5400	8999	12087	10894	16832	1	2
30	11.4718	2	51	51.1	153.4	153.5	3632	4133	3456	4379	5301	7888	9363	2	4	1	2	3	1	1	1	2	1	1	1	3	1	1	4	4	4	4	3	5	2	5	3	5	3	2	8906	11237	18032	14879	9023	23883	26938	2	3
31	11.8989	2	50.5	50.5	148.6	148.7	5354	6378	4050	4578	7860	8860	10000	3	3	3	2	3	5	1	3	1	1	1	1	4	1	4	2	3	3	3	4	3	2	4	3	2	1	2	18903	13678	12078	9741	18456	9000	9671	2	3
32	12.0331	2	39.1	39.1	149.5	149.6	6500	3010	3700	3030	2533	8000	8500	5	5	4	5	5	1	5	5	5	5	5	1	4	3	1	2	1	3	1	3	2	4	2	3	4	3	2	6511	4022	4300	3045	2000	7421	8034	5	5
34	11.2966	1	40.8	40.9	142.6	142.7	8402	3100	10713	9478	10194	12000	9867	2	2	2	2	2	2	2	2	1	1	1	1	4	1	1	2	1	3	1	3	3	3	3	3	3	3	2	7056	4522	9867	10770	8034	13490	10267	2	2
35	12.0249	1	43.6	43.6	149.5	149.6	5082	2347	4222	9666	4603	6731	5030	4	3	5	4	1	5	5	2	4	5	2	1	4	2	1	4	5	5	5	4	5	4	4	3	5	5	2	5000	3487	4512	9532	5673	7432	6054	1	3
38	11.4609	2	47.9	48	155.3	155.3	12002	9386	9060	8766	7555	11001	9208	2	2	2	2	1	1	2	1	1	1	1	1	4	3	2	3	2	3	2	3	3	3	2	3	3	3	2	8900	11089	12078	8544	7600	13921	10789	2	3
39	11.8332	2	50.1	50.2	157.8	157.7	3914	3060	4067	4050	6000	8508	8539	2	2	1	2	1	1	1	1	1	1	1	1	3	1	1	2	1	1	2	2	2	1	2	1	1	2	2	9359	11538	8902	17280	8290	16821	16399	1	3
40	11.8195	1	38.3	38.4	145.5	145.5	1020	6070	5790	9870	7000	12000	11000	1	1	1	5	1	1	1	1	1	1	1	1	1	1	1	1	1	2	1	1	1	1	1	1	2	3	1	5729	8892	7912	15489	17973	13456	16576	1	2
41	11.9592	2	49.2	49.3	152.2	152.2	10000	4500	7850	7008	7611	10050	10070	5	5	5	2	4	1	1	3	2	1	1	1	4	2	3	2	2	3	3	3	4	3	4	3	4	5	1	9067	7600	8000	5016	6071	11200	13450	4	4
[truncated: 25 more columns]

## Sheet: Second sample (N=475)
ID	Age	Gender	First weight measurement	Second weight measurement	First height measurement	Second height measurement	Steps per day							Q1 Activity checklist for spare time												Q2 Activity in physical education classes	Q3 Recess activity	Q4 Lunchtime activity	Q5 After school acitvity	Q6 Evening activity	Q7 Weekend activity	Q8 Describe activity frequency in the last 7 days	Q9 Frequency activity on each day last week							Q10 Activity barrier
							Monday	Tuesday	Wednesday	Thursday	Friday	Saturday	Sunday	Jumping rope	Walking for exercise	Bicycling	Jogging or running	Aerobics	Soccer	Badminton	Martial arts	Shuttlecock kicking	Basketball	Volleyball	Other								Monday	Tuesday	Wednesday	Thursday	Friday	Saturday	Sunday
10	11.6744	1	46	46	156	156	6303	14625	3576	19346	9300	6983	5087	1	4	4	5	3	3	5	1	1	5	1	1	5	3	2	5	3	2	4	3	5	2	5	3	3	2	2
12	12.0851	2	41	41	150	150	10122	5100	11003	6338	8892	10823	10823	3	4	4	3	4	4	3	4	4	5	4	1	4	4	3	3	4	5	4	4	2	4	3	3	4	4	2
17	11.6498	1	38.6	38.6	148.6	148.6	8933	4100	8039	8999	10000	11030	13000	1	4	4	4	4	1	4	5	1	4	1	1	4	4	3	1	3	4	4	3	2	3	3	4	4	4	2
33	12.2604	1	50	50	148	148	8013	2067	3038	6028	2800	10600	11300	1	2	1	1	1	2	1	1	2	4	4	1	3	1	1	1	2	3	2	3	1	2	3	1	4	4	2
36	12.1207	2	32.1	32.2	150	150	6783	5030	4030	5378	3000	9000	18100	1	4	4	2	1	1	3	1	1	3	1	1	3	3	3	2	1	3	3	3	2	2	2	2	3	4	1
37	11.4527	2	41.4	41.5	153.4	153.4	3701	4500	7700	5111	3066	6797	8127	1	5	2	1	2	1	1	1	1	2	1	1	3	2	2	2	1	2	2	2	2	3	2	2	3	3	2
42	11.8086	1	43.6	43.6	153.7	153.6	11505	11457	17128	10423	8852	8527	6251	1	2	2	2	2	4	4	4	5	5	1	1	4	4	4	3	3	2	5	4	4	5	4	3	3	2	2
43	12.2604	2	45.6	45.7	155.8	155.9	16577	17890	15078	16000	10600	4300	5602	3	4	2	3	4	2	3	4	2	5	3	1	4	1	2	4	4	2	4	5	4	5	4	4	2	2	2
44	12.0331	2	38	38	146	146	7060	6777	4766	5000	4789	3079	10670	2	2	4	2	1	1	1	1	1	4	1	1	3	3	2	2	1	2	2	3	3	2	2	2	2	4	1
45	12.1809	2	42	42	150	150	8148	7798	6372	3052	5000	4500	10500	3	2	5	2	2	1	1	1	1	4	1	1	5	1	1	3	3	3	2	3	3	3	2	2	2	4	2
46	12.1618	1	50	50	152.9	152	9324	13942	7167	6754	7542	8673	8543	1	3	2	4	1	1	1	3	2	2	1	1	5	1	2	2	1	2	3	3	4	3	3	3	3	3	1
47	11.8058	2	59.2	59.3	160.4	160.5	3000	5079	4766	6979	5810	10250	13900	1	2	2	1	1	1	1	1	1	2	1	1	3	2	2	1	3	2	3	2	2	2	3	2	4	4	2
48	11.3623	2	40	40	150	150	11798	10784	16085	13317	5470	5806	4870	1	5	1	4	2	1	1	1	1	1	1	1	3	2	1	3	2	2	3	5	4	4	4	2	2	2	2
49	11.4335	1	40	40	136	136	6208	23553	19980	4134	1234	3392	1299	2	1	3	5	1	1	2	3	1	2	1	3	3	3	2	4	1	2	2	2	5	5	1	1	1	1	2
50	11.4444	2	40.6	40.6	157.5	157.4	5510	16875	11640	15023	5614	8722	8115	1	5	4	2	5	4	2	4	3	4	1	5	4	2	2	3	3	4	4	2	5	4	5	2	3	3	1
51	11.9729	1	50.6	50.6	160.7	160.8	2761	4512	3215	3112	2202	5123	3060	1	2	2	3	1	2	1	1	1	1	1	1	3	2	2	1	1	1	1	1	2	1	1	1	2	1	2
52	12.2604	2	62.8	62.9	170.6	170.5	11210	3341	13034	13038	11271	4721	4133	5	5	5	5	2	1	1	1	1	5	2	1	5	2	2	3	2	1	3	4	1	4	4	4	2	2	1
53	11.4362	2	43.8	43.8	150.7	150.7	7050	8782	9621	8881	11052	17255	19776	2	2	5	5	2	3	2	1	1	2	2	1	4	1	2	3	4	5	4	3	3	3	3	4	5	5	1
54	11.6498	1	43.3	43.3	152.8	152.9	2750	19163	19000	10000	11000	12000	10000	1	4	5	5	4	1	1	1	4	4	1	5	1	5	5	1	4	4	4	1	4	5	4	4	4	4	2
55	12.1399	1	45.6	45.7	157.1	157.2	11111	30000	6500	10214	4500	6765	5233	1	5	5	4	1	4	1	4	4	4	1	1	3	5	1	3	2	2	4	4	5	3	4	2	3	2	1
56	11.5074	2	52.1	52.2	157.1	157.2	1000	5188	5047	6230	9820	7045	8185	1	3	3	2	1	2	2	2	1	3	1	1	4	1	2	2	1	3	2	1	2	2	3	3	3	3	2
57	11.4883	1	41.8	41.9	153	153	11120	4116	4183	2343	5670	6257	6501	1	2	1	2	2	2	1	1	2	2	1	1	3	3	1	1	1	3	2	4	2	2	1	1	3	3	2
58	11.9263	2	46.6	46.7	155.1	155.2	15036	19219	19230	16651	15332	7257	8325	3	4	4	4	1	1	1	1	1	3	1	1	3	1	1	4	4	2	4	4	5	5	5	5	3	2	2
59	11.3404	2	45.1	45.1	148.8	148.8	1516	2097	2600	2740	2670	1150	1737	2	3	1	3	1	1	2	1	2	4	1	1	3	1	2	1	1	2	1	2	1	2	2	2	2	2	2
60	11.6498	1	52.2	52.2	151.2	151.2	3203	1130	5200	1230	3500	8230	1110	1	3	2	2	2	2	2	1	2	3	1	1	4	2	2	2	2	2	2	3	1	3	1	2	3	1	1
61	11.313	2	42	42	153	153	12317	16040	17019	5842	4631	11361	14060	1	4	1	5	2	1	2	4	1	4	4	1	4	1	2	2	3	4	4	5	5	5	2	2	4	4	2
62	11.721	1	49.3	49.4	150	150	3001	5073	1230	1434	8182	8218	3021	1	3	4	2	1	2	2	2	1	2	1	1	3	4	4	1	2	3	3	1	2	1	1	3	3	1	2
63	11.7128	1	45.6	45.7	158.1	158.2	5191	19444	8546	19546	8276	7273	9372	3	4	3	4	1	3	2	1	5	1	1	1	4	2	2	3	4	3	4	3	5	3	5	3	3	3	1
64	12.0139	2	45.8	45.8	150.8	150.9	1550	7200	16200	7600	17230	8927	8256	4	3	2	5	5	1	3	1	1	1	1	1	4	4	3	5	4	3	3	1	3	5	3	5	3	3	1
65	11.7182	1	40.5	40.3	155.1	155.1	3562	5510	9022	4012	4027	6001	6002	1	1	1	5	1	2	2	1	1	2	2	1	1	2	3	1	2	2	2	2	2	3	2	2	3	3	2
66	12.0523	2	45.6	45.7	160.1	160.2	11338	4021	5406	6022	3736	5082	5082	2	1	1	5	1	1	1	2	1	1	1	1	3	1	1	1	2	3	3	4	2	2	3	2	2	2	2
67	11.4225	1	53	53	157	157	14023	8629	12000	3500	3098	7903	7260	1	1	4	4	1	4	3	1	2	2	1	1	4	2	2	3	1	3	3	1	3	4	2	1	3	3	1
68	11.9948	1	50	50.1	160.2	160.3	11010	6300	22000	22900	28900	8600	8600	1	4	4	4	1	5	4	1	1	4	1	1	5	4	4	4	3	3	5	4	3	5	5	5	3	3	2
69	12.0085	2	45.2	45.2	160.3	160.4	13248	6932	10000	10848	8144	4418	4418	1	2	2	4	1	2	2	1	1	2	1	3	4	3	3	3	3	2	3	4	3	4	4	3	2	2	1
70	11.4089	1	46.2	46.3	150.4	150.5	3028	8747	9000	8725	9352	11000	18900	4	4	5	4	2	5	5	3	3	3	3	1	3	1	1	4	2	5	3	2	3	3	3	3	4	4	2
71	11.4718	1	46.1	46.1	146.2	146.3	4515	3000	7753	6667	6603	7760	3577	1	2	1	2	1	1	1	1	1	2	1	1	4	2	2	1	2	3	1	2	2	3	3	3	3	3	2
72	11.4116	2	37	37	158	158	3000	8022	2745	12000	1000	2000	1200	1	2	2	2	1	1	1	1	1	3	1	1	5	1	2	1	1	2	2	2	3	1	4	1	1	1	1
73	11.7128	2	40.1	40.1	145.2	145.2	6926	10420	10000	10010	10800	6296	6296	2	3	2	3	3	2	2	1	2	2	2	1	4	2	3	2	2	3	3	3	4	4	4	4	3	3	2
74	11.9017	2	42.2	42.2	167.1	167.1	13302	12031	10876	10752	4427	9527	9325	3	5	3	5	1	1	1	1	1	3	1	2	3	2	1	3	4	3	4	4	4	4	4	3	3	3	2
75	11.773	2	49.2	49.2	154.3	154.3	4213	7606	8633	8573	8982	4987	4625	1	5	3	1	1	2	1	4	1	3	1	1	5	1	2	2	3	2	2	2	3	3	3	2	2	2	2
76	11.2939	1	48.2	48.2	152.2	152.2	8154	30000	14326	10077	19073	7202	7123	1	4	1	4	4	1	1	4	5	4	1	1	5	3	4	2	5	2	5	3	5	5	4	5	3	3	2
77	11.3158	1	64.2	64.2	160.1	160.1	1517	1417	1046	1947	3013	3103	3103	1	2	1	2	1	1	1	2	1	1	1	5	4	2	2	1	2	2	1	2	2	2	1	1	1	1	1
78	11.9072	1	52.3	52.4	158.5	158.5	1942	6162	6670	5683	5000	3865	2616	1	2	1	3	1	2	1	1	1	3	1	1	3	2	2	2	2	2	1	2	1	1	1	1	2	2	2
79	11.6827	1	42.7	42.8	150.9	150.9	8219	9663	8286	11020	11123	18667	17010	2	4	1	2	4	2	2	4	4	1	1	1	5	2	2	5	4	3	3	3	4	4	1	4	5	5	2
80	11.4198	2	47.2	47.2	150.7	150.6	1170	2862	2588	3223	2434	7110	8000	2	2	2	3	5	1	1	1	1	1	2	1	2	2	1	1	2	2	1	1	2	2	1	2	3	3	2
81	11.7757	1	43.2	43.2	162.2	162.2	2450	21476	30000	10000	10268	6471	8621	1	1	5	2	1	5	5	1	1	1	1	1	3	1	2	5	3	3	4	1	5	5	4	4	3	3	1
82	11.4417	1	35	35	146	146	2405	4101	4339	5525	7929	3210	1329	2	5	5	5	1	2	5	1	2	2	1	1	2	1	2	1	1	1	1	1	2	2	2	3	1	1	2
83	11.7538	2	40.2	40.2	145.7	145.7	18283	19444	26244	13157	8840	9030	9357	4	5	3	4	5	1	5	1	1	1	1	1	3	4	4	1	3	3	4	5	4	5	4	3	3	3	2
84	11.502	2	40.1	40.2	160.5	160.6	7596	2678	25786	18786	9836	8925	9908	2	3	2	3	4	3	4	5	4	3	2	1	1	2	1	3	4	3	4	3	1	4	4	3	3	4	2
85	11.7621	2	45.2	45.2	147.1	147.1	4110	4004	10000	8055	5164	9321	4178	3	2	5	5	5	1	1	1	1	5	3	1	4	2	1	3	2	2	3	2	2	4	3	2	3	2	2
86	11.6498	1	35.7	35.8	146	146	3164	15404	15602	8840	12000	4042	4613	4	5	1	4	3	5	1	1	3	3	1	1	4	3	1	3	4	2	3	2	4	5	3	4	2	2	1
87	11.9893	1	47.1	47.1	148.7	148.8	12430	10009	12692	11619	11697	8775	8227	4	3	5	5	1	5	3	1	1	5	1	4	5	4	4	1	5	3	5	4	4	4	4	4	3	3	2
88	12.222	1	54.1	54.1	169.2	169.2	13732	13337	16361	13267	13019	16253	23789	1	5	1	5	1	1	1	4	5	1	1	1	4	2	1	2	1	5	5	4	4	5	4	4	5	5	1
89	12.2604	2	53.2	53.2	156.6	156.6	3352	6680	7670	7777	11000	10067	2533	5	2	3	5	1	1	4	1	1	5	1	2	4	2	2	2	2	3	4	2	3	3	3	4	4	2	2
90	11.5156	2	49.1	49.1	158.2	158.2	4690	4368	11000	10500	5457	7545	8631	5	5	5	5	1	1	1	3	1	1	1	5	3	2	1	2	2	2	3	2	2	4	4	3	3	3	2
91	12.2111	1	54.1	54.1	150.2	150.2	7113	4448	16150	1110	1044	4565	2222	2	4	5	5	3	5	5	5	5	5	5	2	4	3	1	3	4	2	3	3	2	5	4	4	2	1	2
92	11.4883	2	30.1	30.1	150.8	150.9	2000	2813	5186	9963	9340	1225	1887	1	2	2	2	1	1	2	1	1	2	2	1	2	1	2	1	1	2	2	1	1	2	3	3	2	1	2
93	11.4527	1	40	40	140	140	2080	2125	2149	3264	7259	1257	1257	1	2	2	2	1	2	3	1	1	1	1	1	4	1	1	1	1	2	1	1	1	1	2	3	2	1	1
94	12.2357	2	38.6	38.7	145	145	5134	4741	6078	4400	4080	4400	4080	4	1	2	5	1	3	2	1	1	1	1	1	5	1	1	1	1	2	1	1	2	1	2	1	2	2	2
95	11.9318	1	35.6	35.7	142	142.2	4076	5915	5915	6200	4956	11200	11956	1	4	2	5	2	1	1	1	1	2	1	1	3	2	2	2	1	3	2	3	1	1	1	1	3	2	2
96	11.7401	1	54.2	54.3	153.6	153.5	1121	2133	1911	2600	2138	12600	12138	2	2	2	3	1	1	3	1	1	1	1	1	3	3	3	2	1	2	2	2	2	2	2	2	3	2	2
97	11.3486	2	41.1	41.1	155.5	155.5	9426	10440	9491	10500	8170	18500	17170	1	4	1	3	1	4	4	4	1	3	1	1	3	3	3	3	2	4	4	3	3	4	2	3	5	5	2
98	11.7155	1	42.1	42.1	150.6	150.7	8888	3853	1835	6510	1710	16510	11710	2	1	3	2	1	3	2	3	1	1	1	1	3	2	2	2	1	4	2	3	1	2	2	2	3	4	2
99	11.428	1	46.1	46.2	150.6	150.7	4082	1722	8146	3917	3917	9634	8763	2	2	3	2	1	1	1	3	2	2	1	1	5	3	1	2	2	2	1	2	1	2	1	1	2	3	2
100	12.0961	1	53.2	53.3	150	150	2617	6001	7723	4140	9143	5014	6143	2	2	1	1	1	2	2	3	1	3	1	3	3	2	2	2	2	3	2	2	2	2	2	3	3	3	2
101	11.3212	1	60.7	60.8	151.7	151.8	2400	2116	2116	1121	1000	4121	4000	1	2	1	1	1	1	1	2	2	2	1	1	3	2	2	1	1	1	1	2	2	2	2	1	1	1	2
102	11.4034	2	38	38	152	152	5000	5152	3000	5000	5983	5000	5983	3	1	2	5	1	4	2	1	1	1	1	1	5	1	1	1	3	2	1	2	2	1	2	2	2	3	2
103	11.9044	1	43.5	43.6	147.2	147.3	3868	4853	3300	5041	3044	10041	10044	1	2	2	1	1	1	2	1	1	4	1	1	3	4	1	1	1	3	1	2	1	2	2	1	3	3	2
104	11.606	2	41	41	150	150	3852	4717	9381	10203	13061	8203	5061	2	4	1	1	3	2	2	1	2	3	3	1	3	1	2	2	2	2	2	2	2	3	3	4	2	4	2
105	11.7347	1	42	42	152.4	152.5	6375	6525	6916	5559	9050	9050	8053	1	2	2	2	3	4	4	2	2	3	3	1	4	2	2	2	1	3	3	4	3	2	3	1	3	3	2
106	11.3623	1	45	45	160.7	160.6	3883	4520	8527	7536	8159	17536	18159	1	1	5	2	1	2	1	1	2	3	1	3	5	2	2	2	1	3	3	1	2	2	2	3	3	4	2
107	11.8798	2	50.1	50.1	160.2	160.2	4033	9026	12010	12023	4076	12023	14076	2	1	4	3	1	1	3	1	1	1	1	1	3	1	2	1	2	4	3	1	2	3	4	2	4	4	2
108	11.6032	2	52.1	52.1	153.3	153.3	5932	4550	4590	5990	6090	15990	16090	1	5	1	4	4	3	1	1	1	2	2	1	4	3	4	1	2	4	3	1	2	2	2	3	5	5	2
109	12.2302	2	36.3	36	147	147	5000	6949	4979	6168	6324	8168	8324	1	1	2	3	2	1	1	1	1	1	1	5	2	1	2	3	1	3	3	2	2	2	2	3	4	3	2
110	11.9838	2	44	44	150	150	4173	4173	4076	5203	6727	6203	6727	1	1	2	4	1	1	1	1	1	1	1	1	3	3	2	1	1	1	1	2	2	2	2	2	2	2	1
111	11.773	1	40	40	153	153	11118	16120	19863	17821	17078	6821	17078	1	4	2	3	1	5	2	1	2	2	1	4	4	3	3	4	2	3	4	5	4	4	5	3	3	4	2
112	11.825	2	40.2	40.3	151	151	2284	5139	6482	5869	3255	8669	8255	3	3	1	1	1	1	1	1	1	1	1	3	5	2	1	1	2	3	2	1	1	2	2	1	3	3	2
113	11.4335	1	42	42	150	150	4061	6362	6129	5964	8127	4964	5127	1	2	3	1	4	1	1	5	1	1	1	1	3	2	1	1	2	1	3	3	2	1	2	1	1	1	2
114	11.6553	1	38.5	38.6	140.1	140.2	1650	2000	1070	1300	1400	11300	11400	1	1	1	5	1	2	4	1	1	2	1	1	3	1	2	1	1	3	1	1	1	1	1	1	3	3	2
115	11.4664	2	50.6	50.6	165.1	165.1	2269	8068	6312	8768	9034	9200	9034	1	3	1	1	1	1	1	1	1	1	1	1	2	1	1	2	1	3	2	2	2	1	1	2	3	3	2
116	11.8004	1	50	50	152	152	2716	4622	8121	2034	2820	12034	12820	1	3	1	1	1	1	1	1	2	2	1	3	3	1	1	1	1	3	2	1	2	2	1	1	3	3	2
117	11.3897	2	40	40	160	160	3942	6500	9608	9047	7275	3047	4565	1	3	2	4	1	1	2	1	1	1	1	1	2	2	2	2	2	1	1	1	2	2	3	3	1	1	1
118	12.1015	2	46.1	46.1	158.2	158.2	1417	2199	2986	4073	2821	9073	10821	1	4	2	1	1	1	1	1	1	1	1	1	3	2	2	1	1	3	2	1	1	1	2	2	3	2	1
119	11.8907	2	50.1	50.1	150.6	150.6	3890	4226	5932	3216	8008	13216	18008	2	2	4	1	1	2	2	2	1	2	1	1	4	3	2	2	2	3	3	2	2	2	1	3	4	1	2
120	11.7128	2	50	50	150	150	1162	2872	3279	2853	4099	15680	14099	2	2	1	2	1	1	1	1	1	2	1	1	3	3	1	2	1	3	2	1	1	1	1	1	3	3	2
121	11.428	1	34	34	135	135	2050	3872	8212	7334	9528	2334	4528	1	2	1	2	1	1	1	1	1	5	1	1	3	1	1	2	2	1	2	1	1	2	2	3	1	1	2
122	11.7429	2	39.5	39.5	151	151	12520	15239	14440	13568	14070	8568	24070	2	4	4	1	1	4	3	3	2	1	1	1	4	3	4	3	2	2	4	3	3	3	3	4	2	3	2
123	11.7429	1	40.6	40.6	147	147	3000	4000	5400	7568	3127	17568	13127	2	2	1	2	1	1	1	3	2	2	1	1	3	2	1	3	3	3	2	2	2	3	3	2	4	4	2
124	11.8551	2	38	38	150	150	2190	4443	2258	5324	7000	15324	17000	1	3	2	1	5	1	2	3	1	1	1	1	5	2	1	2	2	4	3	2	2	2	3	3	5	5	1
125	11.877	1	39	39	150	150	3388	18669	10862	11018	12022	11101	10202	1	2	1	4	4	1	2	1	1	4	4	1	4	3	4	1	4	3	4	2	4	4	3	2	4	4	2
126	11.5704	2	40	40	148	148	9699	12261	12692	12848	16012	12848	6012	5	1	3	5	1	2	3	1	1	1	1	1	4	3	3	3	2	3	4	2	3	4	4	3	5	2	2
127	12.1919	2	39	39	150	150	4021	9116	9002	6447	9331	14447	12331	2	1	2	2	1	1	2	1	2	2	2	1	3	2	2	2	2	3	3	2	3	3	2	3	4	4	1
128	12.0468	2	48	48	158	158	6132	7792	8792	10362	12269	11036	11226	5	4	1	4	3	1	1	1	1	2	2	5	5	2	1	2	3	4	4	3	3	3	4	4	4	4	1
129	11.8743	2	44.3	44.2	151.1	151.2	5020	5481	9200	8830	10666	7830	8666	1	4	2	1	1	1	1	1	1	4	4	1	3	2	2	2	2	2	2	2	2	2	2	1	3	3	2
130	12.1015	1	38.1	38.3	149.3	149.4	9871	12562	13164	13672	13167	23672	23167	1	3	2	4	1	2	2	1	2	2	1	1	4	4	2	3	1	4	5	4	4	3	3	5	5	5	1
131	12.1235	1	36	36	145	145	3898	3900	4200	5500	3682	15500	13682	1	3	3	3	1	5	1	2	1	2	1	1	4	2	2	2	2	3	3	2	2	2	2	2	4	4	2
132	11.6991	1	41	41	152	152	8663	9442	10621	10378	14000	5378	4000	1	2	1	3	1	5	3	1	1	2	1	1	4	1	1	5	1	3	4	3	3	3	3	4	2	3	2
133	11.5457	2	39	39	155.6	155.6	9816	10666	10356	9967	10267	9967	11026	2	3	3	3	2	2	1	1	1	4	4	1	3	3	3	3	3	3	4	3	4	3	4	4	3	3	2
134	11.5868	1	49.5	49.5	154.6	154.5	3645	4234	5757	4011	4681	2011	3681	2	2	3	1	1	2	2	2	1	1	1	1	4	1	1	1	1	1	1	2	1	2	1	2	1	2	2
135	11.9154	2	43.2	43.3	151.1	151.2	5399	4292	3601	6350	2350	16350	12350	2	3	3	2	4	1	1	3	1	1	1	1	3	3	3	2	1	3	2	2	2	3	2	2	4	4	2
136	11.428	1	40.1	40.1	149.2	149.2	4295	4979	6547	10308	9876	11308	19876	2	4	2	3	1	5	3	1	1	2	1	2	5	2	2	2	2	4	4	2	2	3	4	3	4	4	2
137	11.5184	2	50	50	159	159	2241	5153	6500	5967	3241	15967	13241	1	1	2	4	1	4	1	4	4	1	1	1	4	2	3	2	1	3	3	1	2	2	2	1	3	3	2
138	11.3514	2	35.3	35.4	146.2	146.3	8286	13795	14282	16620	13022	6620	3022	3	2	3	1	1	5	5	1	1	1	1	4	3	1	2	5	4	2	4	3	3	4	4	5	2	2	1
139	11.4636	1	40.3	40.4	152.7	152.8	3124	8479	10062	5224	11073	15224	11107	2	5	5	2	2	2	5	4	1	1	1	1	4	5	2	3	4	3	4	3	3	3	3	3	5	5	2
140	11.7401	1	32	32	141	141	6807	7031	6927	6268	7154	11337	10991	2	2	4	2	1	1	1	1	1	1	1	1	2	1	2	2	1	4	2	2	2	2	2	2	4	4	2
141	11.439	1	42	42	146	146	7345	9729	8396	11972	13321	12749	9026	3	2	3	1	2	3	3	2	2	5	5	5	4	1	1	4	2	2	4	4	3	3	3	4	4	4	2
142	11.7538	2	44	44	160	160	6789	7257	9842	5843	7546	8225	10096	1	4	5	5	1	1	5	2	1	3	1	1	5	2	1	3	4	2	3	3	3	4	2	3	3	3	2
143	12.0906	1	42.3	42.4	150.8	150.9	11320	17100	15300	8700	9007	20311	23200	1	1	1	3	4	1	1	1	1	4	3	1	4	2	2	3	3	2	4	4	4	4	3	3	5	5	2
144	11.6251	2	50	50	150	150	3000	4085	4900	3680	3220	4920	4950	1	1	2	1	1	1	1	5	1	1	1	3	1	1	1	1	1	2	1	1	1	1	1	1	2	2	1
145	11.428	2	32	32	144.2	144.3	9780	10080	11789	9810	10980	19670	21186	2	5	4	5	1	2	3	1	2	2	1	5	5	1	2	3	3	4	4	3	4	3	4	5	5	5	2
146	11.6142	1	47.7	47.7	156.4	156.4	8125	8123	13111	9310	10126	10101	6913	1	2	2	5	1	1	4	1	1	1	1	1	5	2	2	2	1	4	4	3	3	4	3	4	5	2	2
147	12.0961	2	38	38	155	155	4203	5000	6003	8000	8146	15000	13000	2	5	2	2	1	1	1	1	2	1	1	2	5	2	2	2	4	5	3	3	3	3	4	4	5	5	2
148	12.2686	2	39.8	39.6	145.7	145.8	12311	15714	17514	15416	19117	20311	21412	2	2	3	4	5	1	1	5	1	3	1	2	3	4	4	3	2	3	5	4	4	4	4	5	5	5	2
149	12.2494	2	50.2	50.2	166	166	7910	8120	11370	7077	10076	21010	21901	3	3	1	3	3	1	3	1	1	3	1	1	3	2	4	3	2	4	4	3	3	4	4	4	5	4	2
150	11.491	1	39.2	39.3	150.3	150.4	6530	8939	4950	9185	5420	11400	15578	1	2	3	4	1	1	1	1	2	2	1	1	3	2	2	1	2	3	3	2	3	2	4	2	4	5	2
151	11.5348	2	55	55	150	150	5000	4055	8000	8888	4056	5000	5500	2	4	1	1	1	1	1	1	1	1	1	1	3	1	1	1	1	1	1	2	1	3	3	1	2	2	1
152	12.0441	1	56.8	56.9	160	160	4001	4050	6058	3062	3088	3095	4000	1	2	1	1	1	1	1	1	1	2	2	1	3	1	2	1	1	1	1	2	2	3	1	1	1	2	2
153	12.2056	1	41	41.1	156.7	156.8	12037	12100	15036	18326	5000	5076	6711	2	2	2	2	2	2	2	2	2	2	1	1	2	3	2	1	4	2	4	4	4	4	4	1	2	1	2
156	11.5649	2	45	45	152	152	13070	8126	14150	3070	4523	8146	10000	5	5	2	2	3	1	1	1	1	2	1	1	4	2	1	3	2	4	3	4	3	4	1	3	4	5	2
157	11.6279	1	60	60	150	150	5176	7461	6147	7469	9423	10017	15017	2	3	5	3	2	1	1	1	1	3	1	1	4	2	1	1	2	4	1	1	2	1	3	1	4	3	2
159	12.1919	1	50	50	156.2	156.3	4000	5000	3660	7000	9000	4000	3000	1	4	1	3	2	1	4	1	4	5	1	1	4	3	1	1	1	1	2	1	2	1	3	3	2	1	2
160	11.9181	2	43.6	43.7	148	148	5032	9156	10892	11038	9030	19900	11058	2	1	2	1	1	2	1	1	2	2	2	3	3	2	1	4	2	4	4	2	3	4	4	3	5	4	1
162	11.3568	2	50	50	155	155	5327	6238	4542	6316	4055	3550	3000	1	4	4	1	1	2	1	1	1	2	1	1	4	4	1	1	1	2	1	2	2	1	1	2	2	1	2
163	12.0879	1	42.4	42.5	152.6	152.7	6000	8507	6111	5489	6297	3087	3497	1	3	1	1	1	1	3	1	1	3	2	1	4	1	1	2	1	1	1	2	3	2	2	2	1	1	2
164	11.7374	2	50.5	50.5	152	152	3111	9123	3892	8115	6310	11012	6814	1	2	1	3	1	1	1	1	3	3	2	2	3	3	1	1	2	2	2	2	3	1	2	1	4	2	2
165	11.6936	2	47	47	150	150	8672	7923	9642	10014	5082	5329	6038	2	2	2	2	2	1	2	1	1	1	1	1	3	2	3	2	1	2	2	3	3	3	4	2	2	2	2
166	11.6498	2	36	36	152	152	9060	13030	14102	5000	6000	7000	8000	2	2	3	3	3	1	1	1	1	1	1	1	3	1	1	1	3	2	2	3	4	4	4	2	2	2	2
167	11.9044	2	58.2	58.3	149	149	4000	5000	5602	3200	4049	2030	9000	1	2	1	1	1	1	1	3	1	2	1	1	3	2	2	1	2	2	2	1	2	1	2	1	1	3	2
168	11.7319	1	52	52	169	169	12142	10294	13971	9305	11497	4171	3720	1	3	1	1	5	3	1	1	1	2	1	3	3	1	2	2	2	3	3	4	4	4	3	4	1	1	2
169	11.9893	1	50	50	154	154	3999	4999	4691	5478	3001	3000	3000	1	1	1	4	4	1	1	1	1	2	1	1	1	2	3	1	1	1	1	2	3	2	1	2	2	2	1
170	11.6032	2	42	42	160.2	160.3	11980	13303	14858	13497	13015	22785	23025	4	4	2	1	4	1	4	2	1	4	4	1	4	1	1	1	4	4	4	4	4	4	4	4	5	5	1
172	11.6909	1	46	46	156	156	5372	9243	4800	10200	6300	4725	5372	1	3	1	5	1	5	3	3	1	2	4	1	3	1	5	1	3	2	1	1	3	1	4	2	2	2	2
173	11.5457	2	50.3	50.4	160.2	160.3	6070	7010	8900	9000	10000	11898	12000	1	3	1	4	3	1	1	2	1	2	2	1	4	3	3	3	2	3	3	2	2	3	3	4	5	5	2
174	11.4171	1	50.6	50.5	160	160	7029	8611	8733	8466	9000	17000	17098	1	1	4	4	1	2	1	1	1	3	1	1	5	5	2	4	4	5	5	4	4	4	4	5	5	4	1
175	11.784	1	62	62	152	152	4000	5680	4688	6090	4986	5650	4220	1	1	1	1	1	1	1	1	1	1	1	1	3	2	2	1	1	1	1	1	1	1	2	1	2	2	1
176	11.3076	2	53.2	53.3	160.2	160.3	4123	5157	3812	4113	5411	3979	5013	1	2	1	2	1	1	1	1	1	3	2	2	3	2	2	2	2	2	2	2	2	1	2	2	1	2	2
177	12.0276	1	47	47	149.1	149.2	8222	8749	9682	8524	13106	7062	7224	5	5	3	3	1	1	3	2	3	5	1	5	3	2	2	1	1	2	1	4	5	3	1	5	5	5	1
178	11.9017	2	31.5	31.6	150	150	3564	3001	4564	3000	6003	3211	3321	1	2	2	1	1	1	1	1	1	1	1	1	3	1	1	1	1	1	2	1	1	2	2	3	1	1	2
179	11.3514	1	64.2	64.3	166.5	166.6	6655	5535	6355	4645	6325	7625	8000	1	1	2	2	1	1	2	1	1	2	2	1	3	3	2	1	1	3	1	2	2	2	2	2	2	2	1
180	12.0468	1	38	38	145	145	7074	8622	7820	4671	11096	8700	9000	1	4	1	4	1	1	1	1	3	2	1	1	4	1	5	3	2	3	3	3	2	3	2	4	3	4	2
181	11.721	1	40	40	142.3	142.4	9782	12373	16232	16875	17285	28723	28732	1	2	4	3	1	2	5	4	1	3	4	1	3	2	3	2	3	4	4	4	4	4	5	5	5	5	2
182	11.7566	1	55	55	158	158	3060	4030	4102	4298	6000	8000	7026	5	2	1	1	1	1	1	5	1	1	1	1	5	2	1	1	2	3	3	2	2	2	2	3	3	3	1
183	12.1289	1	43	43	154	154	17012	10131	13771	15987	14697	19171	24071	1	1	5	5	1	5	5	5	5	5	1	1	5	5	1	2	4	4	4	5	4	5	4	5	4	5	2
184	12.1809	1	65	65	157	157	3497	4498	3499	5500	3501	4502	5503	1	2	1	1	1	1	1	1	1	1	1	1	3	2	2	1	1	1	1	1	2	1	3	1	1	1	2
187	11.71	2	42.1	42.1	155.5	155.6	12368	11662	12375	11243	14892	4412	5342	1	3	1	4	4	1	4	2	1	2	1	1	4	2	3	3	5	5	5	5	5	5	5	5	2	2	1
188	11.3322	1	33	33	147	147	13752	9825	12045	6672	12427	4121	8120	1	4	4	3	1	2	2	1	2	2	2	1	4	1	1	5	3	2	3	4	5	5	3	5	2	3	2
189	11.4089	2	40	40	157	157	13798	9950	11765	14122	4900	3917	4729	2	3	3	5	1	1	3	1	1	3	1	2	4	4	4	2	2	2	4	4	3	4	4	2	2	2	2
190	11.3787	1	35.9	35.8	140.8	140.7	1500	4111	3214	5071	3017	3018	4019	1	2	2	1	1	1	1	1	1	2	1	1	2	2	1	1	1	1	1	1	1	2	1	1	2	1	1
191	11.6827	1	46.1	46.2	142.8	142.7	4032	3037	4077	3057	2047	3031	5029	1	2	1	2	1	1	1	1	2	2	1	1	2	2	2	1	1	2	2	1	2	2	1	2	1	2	2
195	11.9893	1	41.1	44.1	151.2	151.3	6190	9978	6112	8123	14122	12012	7015	1	4	4	4	1	4	1	1	1	4	1	1	5	2	2	1	4	3	4	3	3	3	3	4	4	3	2
197	12.0441	1	45	46	146	146	3736	4622	4536	6770	3128	2651	3358	1	1	2	3	5	4	1	1	1	1	4	1	3	2	5	1	1	1	2	2	2	2	3	2	1	1	2
198	12.1015	2	45	45	148	148	4412	13250	4123	6200	12700	18719	7890	2	2	2	1	1	1	3	1	1	2	1	2	4	2	2	4	3	4	3	2	4	2	3	4	5	3	1
201	11.7593	1	40.2	40.3	151.2	151.3	4742	6174	2473	2420	2412	9820	9102	1	2	1	1	3	2	1	1	3	2	1	1	3	1	1	1	3	2	2	1	2	1	4	2	3	5	2
202	11.7894	2	50.2	50.5	160.6	160.7	14031	5030	12965	4972	8824	8047	8890	4	4	3	4	1	2	1	2	2	3	3	3	4	1	2	3	2	2	3	4	2	2	4	3	3	3	2
203	11.387	2	41	41	145	145	4127	3211	7822	9805	3211	3211	3505	2	1	1	2	1	1	1	1	1	2	1	1	3	2	1	1	1	2	2	2	1	3	3	1	1	1	1
206	12.1919	1	50.3	50.3	160.2	160.2	16798	26499	18241	14082	8912	8023	6046	1	5	5	2	1	5	5	1	1	1	1	1	4	2	2	5	3	5	2	4	5	5	4	2	5	5	2
207	11.4664	2	50.2	50.3	151.6	151.7	3125	6763	3977	4777	5742	2950	3049	2	2	1	2	1	1	1	1	1	2	1	2	4	2	1	1	2	2	1	1	2	1	1	2	1	1	2
208	11.6334	2	40	40	149	149	5214	4351	4804	2391	3411	3759	3890	1	1	1	1	1	1	1	1	1	1	1	1	3	1	1	1	1	1	1	1	1	1	1	1	1	1	2
209	11.9701	1	47	47	157	157	12098	12300	11124	12742	11720	13995	12837	1	4	4	3	1	4	1	1	4	2	1	1	4	2	3	3	4	5	3	4	4	4	4	5	5	3	2
210	11.3267	1	63	63	150	150	3294	7880	7812	3011	4211	4413	3790	1	1	1	2	1	1	1	1	1	2	1	1	3	2	1	1	2	1	1	1	1	1	1	1	1	1	2
212	12.055	1	45	45	145	145	3079	5742	2534	4234	7920	2334	4733	1	2	4	2	2	1	1	1	1	1	1	1	4	2	1	1	2	1	1	2	2	1	2	3	1	2	2
214	12.233	1	32.8	32.9	140.6	160.7	11583	13057	13022	14072	14097	25716	25617	4	4	2	1	4	1	2	4	4	4	4	1	4	4	4	5	4	5	5	5	5	5	5	5	5	5	2
215	11.4992	1	46	46	150	150	8926	12315	11191	18022	6142	5724	5417	1	4	3	2	1	3	1	1	1	2	2	1	4	2	3	2	1	1	3	3	4	4	4	3	1	1	2
216	12.0002	1	72	72	165	165	3456	6331	3115	8124	9124	9412	9214	1	2	2	1	1	1	1	1	1	2	1	1	4	1	1	2	2	3	3	1	2	2	3	3	3	3	2
217	11.4691	1	30.2	30.2	148.6	148.5	4531	5321	3926	3211	4288	3211	2911	1	3	2	2	1	1	1	1	1	3	1	4	5	1	1	1	2	1	1	2	1	1	3	2	1	1	2
218	11.4171	2	38	38	152	152	4236	4123	6829	7244	12411	12412	12740	1	3	5	5	1	1	1	1	1	1	1	1	4	2	3	2	1	3	3	2	2	3	3	5	5	5	2
219	11.4198	2	45	45	152	152	4896	5712	3321	4102	4120	5112	6019	1	3	1	2	2	1	1	2	2	1	1	1	3	2	2	1	1	2	2	2	2	2	2	2	2	3	2
220	11.9701	2	50	50	167	167	2849	3741	4851	3911	4298	3412	5751	2	2	1	1	1	1	1	2	2	1	1	1	3	1	1	1	2	1	1	1	2	2	2	1	1	2	2
221	11.6443	1	51	51	161	161	5873	18022	8290	8227	2472	3109	2412	1	2	1	2	2	1	1	1	1	2	1	1	5	2	1	2	1	3	2	2	5	3	3	1	3	1	2
222	11.992	2	32	32	145	145	3097	4850	3578	4273	3324	5004	5012	1	3	1	2	1	1	1	1	1	2	1	2	4	2	1	2	1	2	2	1	2	1	2	1	2	2	2
223	11.7703	1	50.2	50.3	150.2	150.2	4824	4888	6242	8708	6770	8099	7017	2	3	2	4	1	2	2	3	2	4	5	1	4	3	2	1	1	3	3	2	2	3	3	2	3	3	1
224	11.6991	2	42	42	152.7	152.8	4114	5624	6410	4675	5453	4251	4094	1	1	1	2	1	2	3	3	1	3	1	1	3	2	2	1	2	3	1	1	1	2	3	1	3	3	2
225	11.4554	2	34.8	34.9	140	140	14626	15335	13573	23762	25627	8099	8010	1	2	4	4	4	1	1	1	1	4	2	1	4	3	2	4	3	3	3	4	4	4	4	5	5	5	2
226	11.4171	2	32.5	32.4	150.1	150.1	12096	4950	7850	12343	11993	21945	8827	3	2	4	2	1	4	4	4	1	3	1	1	4	2	2	1	4	5	5	4	2	3	4	4	5	5	2
227	12.2302	1	51	51	153	153	4526	6538	10494	3411	10872	7493	7890	2	2	5	2	1	3	1	1	2	5	3	1	5	2	2	3	3	3	3	2	2	4	1	4	3	3	2
228	11.5102	1	58	58	152	152	5042	6112	5143	6104	4802	3050	3194	1	2	1	1	1	1	1	1	1	1	1	1	3	1	1	1	2	2	2	2	3	2	3	2	2	2	2
229	11.5841	1	45	45	153	153	17428	7350	11165	12811	12402	22412	22214	2	5	2	5	1	5	2	2	2	2	2	1	5	3	4	3	4	4	3	5	3	4	4	4	5	5	2
230	11.7401	1	57	57	155	155	4368	7895	6430	3478	8760	8900	4500	3	2	2	3	1	2	1	1	1	1	2	1	4	2	1	3	1	3	1	3	3	4	3	3	3	3	2
231	12.1235	2	50	50	164.2	164.1	3217	4516	5712	6511	5114	5320	6132	1	4	4	1	1	1	1	1	1	2	1	1	4	2	2	1	1	1	2	2	2	2	1	2	3	3	1
232	11.8168	1	45.6	45.6	157.7	157.8	14654	14793	16784	15941	19211	6375	6215	2	2	4	2	2	2	1	1	1	2	1	1	4	3	3	3	3	2	4	5	5	5	5	5	3	3	2
233	11.5403	2	37	37	150	150	13560	15765	15856	8888	12500	16785	18135	3	4	4	4	3	1	4	1	4	5	1	1	5	3	4	4	2	5	5	4	5	5	3	4	5	5	2
234	11.6635	2	39	49	146	146	11234	12486	15687	14893	15878	23413	22980	2	4	2	4	1	2	2	2	1	2	1	1	4	2	2	2	1	3	3	4	4	5	5	5	5	5	2
235	12.0495	1	32	32	149.7	149.8	2360	3470	4890	2160	1091	2790	3467	1	2	4	2	1	1	1	1	1	2	1	1	3	2	3	2	1	1	2	2	3	3	3	3	2	2	2
236	11.9537	2	42.1	42.1	159.2	159.3	3809	5002	4008	5000	5703	2806	2793	1	2	3	1	3	2	1	1	1	3	2	1	4	1	2	2	1	1	2	1	2	2	2	2	1	1	2
237	12.1591	2	45	45	161.2	161.3	4567	8568	4456	8259	8005	7056	8097	2	3	2	2	3	1	2	5	2	1	1	1	3	1	1	3	2	3	2	3	3	4	3	3	4	4	2
239	11.8086	2	39	39	140.1	140.2	3803	4502	5783	6595	3303	6701	6893	2	3	2	1	1	1	2	2	1	1	1	1	4	1	1	1	2	2	1	1	2	2	3	1	3	3	2
240	11.595	2	57	57	157	157	2405	5670	8900	7647	6156	3236	3050	2	2	1	5	1	2	1	1	1	1	1	1	4	2	2	1	1	1	1	2	2	2	2	2	2	2	2
244	11.6608	1	39	39	153	153	11689	12850	12511	14452	11070	7075	8950	1	1	4	2	4	2	1	1	4	1	1	1	3	1	2	2	4	3	4	4	4	4	4	4	3	3	2
247	11.8798	2	48	48	152.3	152.4	8605	14590	13000	17647	16447	21075	22069	3	3	5	5	2	5	5	5	1	5	2	1	4	3	4	4	3	4	4	3	5	4	5	3	5	5	2
249	11.324	2	44.1	44.1	158.1	158.2	8981	9893	13067	14903	12106	9478	9213	5	5	4	5	3	1	5	1	1	5	1	2	3	1	3	2	3	3	4	3	3	4	5	4	3	3	2
250	11.6881	1	58	58	155	155	7071	8392	7526	8793	7203	7302	2012	2	4	5	4	3	5	4	1	1	3	3	1	4	3	1	3	2	1	3	3	3	3	3	4	3	1	2
252	12.1919	2	40.1	40.2	154.6	154.7	2708	3207	3780	8782	9327	8273	2102	1	3	5	5	2	1	1	1	1	2	1	2	4	2	2	1	1	2	2	1	1	1	3	3	3	1	2
253	11.4883	1	30.7	30.7	140.1	140.1	10372	15871	16781	18567	18156	21321	22486	4	3	2	4	1	1	3	1	3	3	3	1	4	3	3	4	2	4	5	4	5	5	5	5	5	5	2
256	11.8141	2	37.6	37.7	149.2	149.3	12869	12576	11308	11286	8522	7894	7105	2	2	2	5	1	1	1	1	1	1	1	2	4	4	4	1	4	2	3	4	4	4	5	3	3	2	2
258	11.7511	1	47	47	150.2	150.3	4056	6470	4268	5075	8890	7087	8565	2	1	2	2	2	1	1	1	2	2	1	1	4	2	3	2	2	2	2	2	3	2	2	3	3	3	2
260	11.9592	2	45.1	45.1	152	152	3017	5083	3460	4970	3690	2701	2892	2	2	5	1	2	5	2	2	2	1	1	1	1	2	3	2	1	1	1	1	2	1	2	2	2	2	1
261	12.0605	1	55	55	161	161	3171	4283	5386	6174	4126	9373	7189	1	5	3	2	1	1	1	1	1	1	1	1	3	2	2	1	1	1	1	1	2	2	1	2	3	3	1
262	11.6443	2	39.6	39.4	152.7	152.8	8765	7563	8756	8894	9673	7654	7893	4	4	4	4	4	1	3	1	1	2	3	1	4	1	2	2	2	3	2	3	3	3	3	3	3	3	2
266	11.6525	2	38.7	38.6	149.1	149.2	11065	14310	13650	12017	10560	20897	11086	1	1	3	4	5	3	2	1	1	3	4	1	3	2	1	2	1	2	3	4	4	4	4	4	4	4	2
268	11.8688	2	39	39	151	151	9650	14869	13260	8888	11473	8965	8056	2	5	1	5	3	1	1	1	4	4	1	4	5	2	4	4	4	3	4	4	5	5	3	5	3	3	2
271	11.6854	1	44	44	154.2	154.3	3489	3614	4029	4605	2407	8900	7052	1	2	2	2	1	1	1	1	1	2	1	1	3	2	2	1	2	3	2	1	2	2	2	1	3	3	2
272	11.9208	2	40.6	40.6	150	150	15037	19822	12780	16708	19300	8297	8072	3	4	4	4	1	1	3	3	1	1	1	1	4	1	4	3	4	3	4	5	5	5	5	5	3	3	2
273	11.491	2	32	32	149.5	149.5	1027	2371	3869	2222	2450	3681	1091	1	2	2	1	1	1	1	1	1	2	1	1	2	1	1	1	1	1	1	2	1	1	2	2	1	1	1
275	11.9592	2	48.1	48.1	150.2	150.2	6128	3160	2915	8576	4569	3240	4720	1	3	1	2	1	1	1	1	1	2	1	2	3	2	1	3	2	2	1	2	1	1	3	2	1	2	1
276	12.066	2	50.3	50.4	162.6	162.5	5567	3280	4570	3911	2160	4671	3986	1	2	1	1	1	1	2	1	1	1	1	1	3	1	1	1	2	1	1	2	1	1	1	1	1	1	2
277	12.0906	1	52	52	145	145	9180	8100	8190	6499	10290	11100	12660	2	2	2	4	1	5	2	1	1	1	1	1	4	5	2	1	2	3	3	3	3	3	2	4	4	4	2
278	11.5649	1	46.6	46.6	150.1	150.2	6123	4217	8291	6422	5160	9120	9329	3	3	3	1	3	3	3	3	3	3	3	1	3	3	3	3	3	3	3	3	3	3	3	2	3	3	1
279	12.0249	1	43	43	160	160	11980	11990	12010	12450	12570	8617	8700	2	5	3	2	1	4	4	1	3	3	2	1	4	2	2	4	2	5	4	4	4	4	4	4	3	3	2
280	11.9866	1	43.6	43.6	158.3	158.4	4032	4017	5064	3732	6645	2269	2173	1	2	1	5	1	1	1	1	1	1	1	5	3	1	1	1	1	1	2	2	2	2	2	2	1	1	2
281	11.9674	2	52	52	160	160	10392	16581	13211	14561	11090	7216	7129	1	4	1	2	1	1	4	4	4	1	1	1	2	3	2	2	4	2	4	4	4	4	4	4	3	2	2
282	12.0139	1	48.2	48.3	150.9	150.9	3011	5075	4030	3740	6700	3750	3000	1	2	1	1	2	1	1	2	1	1	1	3	3	2	1	1	1	1	1	1	2	2	1	3	1	1	2
283	12.2165	1	40.1	40.2	155.3	155.4	6446	6392	4183	3816	5843	5216	5324	2	3	3	1	1	5	2	1	2	1	1	1	4	2	2	1	1	3	2	2	2	3	2	2	2	2	2
284	11.491	2	34.2	34.3	148.6	148.7	4600	4960	5000	6690	4999	3900	3620	1	2	1	1	1	2	1	1	2	2	1	1	3	1	1	1	2	2	2	2	2	2	1	2	1	1	1
285	11.9455	2	45	45	150	150	11285	16211	10231	16790	14344	23160	22561	4	4	1	2	2	1	4	1	4	4	4	1	3	3	3	4	2	3	4	3	4	4	4	3	5	5	2
286	11.7128	2	57	57	153	153	3211	5780	7120	5311	4719	2190	2169	2	1	2	3	1	3	4	1	1	4	4	2	3	2	3	2	1	1	2	2	2	3	2	2	1	1	1
287	11.71	2	27	27	142	142	5612	5713	6314	6112	7314	8880	9900	4	3	4	5	2	3	3	1	2	3	1	3	4	2	1	2	3	4	2	2	3	3	3	3	4	4	2
288	11.4718	2	49	49	154.2	154.3	4500	3938	5400	3900	4700	6100	6260	1	4	4	2	1	1	1	1	1	1	1	1	5	2	2	1	2	2	2	1	1	2	2	1	2	3	1
289	11.4581	2	40.2	40.3	150.4	150.5	3120	2364	1120	3414	5342	4141	3124	3	2	2	2	1	1	2	1	1	1	1	1	3	1	1	2	2	2	1	1	1	1	2	2	2	1	2
290	11.9208	2	45.6	45.7	148.4	148.3	3062	5613	6921	4321	3248	5061	5963	1	2	2	2	1	1	2	1	1	1	1	1	3	1	2	1	1	2	1	2	2	2	2	2	2	2	2
291	11.94	2	46	46	145	145	6235	3365	5200	3475	4050	4100	5070	2	2	1	2	1	1	1	1	1	2	1	2	3	1	1	2	2	2	1	2	2	2	3	3	2	2	2
292	11.5814	2	44.1	44.1	158.2	158.3	11000	6290	12007	14090	16620	8000	8300	2	4	2	3	1	2	5	1	1	1	1	1	5	1	2	3	3	3	3	3	2	4	4	4	2	3	1
293	11.6224	1	41	41.1	154.2	154.4	10300	12000	7614	6134	5611	8220	7330	2	3	1	3	1	1	1	1	1	1	2	1	3	2	2	3	2	3	2	4	4	3	3	3	3	3	2
294	11.7675	1	40.1	40.1	160.2	160.3	12670	11230	8614	16720	15940	23160	22170	1	2	2	3	1	4	1	4	4	1	1	1	4	3	3	3	2	3	4	4	3	3	4	4	5	5	2
295	11.8168	2	36	36	150	150	4369	4692	3266	8019	7013	5699	4120	2	3	2	1	1	1	4	3	1	1	1	1	5	1	2	2	2	2	2	1	3	2	3	1	2	2	2
296	12.2275	1	42.2	42.3	150.3	150.4	8012	9066	12111	12032	9231	13690	16321	1	5	4	3	2	2	2	1	5	1	5	1	5	2	2	2	3	3	3	3	3	3	2	1	5	5	2
297	11.7128	1	41.5	41.5	156.2	156.3	13257	14687	15238	14367	16446	18296	18423	5	5	5	5	1	5	5	1	2	3	2	1	5	5	2	4	4	4	4	4	5	4	5	5	5	5	2
298	11.7484	1	56.2	56.3	160.2	160.3	6975	7934	8922	5811	6012	7452	7994	1	2	3	3	1	4	1	5	2	2	1	1	4	4	3	4	3	3	3	4	2	4	2	4	2	4	2
299	11.8606	1	59.3	59.3	149.4	149.4	3800	4206	2300	5266	3040	4290	5388	1	2	5	5	1	4	1	1	1	1	1	1	3	2	2	2	2	1	1	1	3	1	3	1	2	2	1
300	11.5129	2	37.2	37.2	147.3	147.4	3500	4969	3000	5340	4200	5980	5660	1	2	2	2	1	1	1	1	1	2	1	3	3	2	1	1	1	1	1	1	2	1	2	2	3	2	2
301	11.2939	2	55.2	55.3	156.7	156.8	3612	5890	7617	6570	4124	3072	3129	1	2	1	1	1	1	1	1	1	1	1	1	1	2	2	2	3	1	1	1	2	4	3	2	1	1	2
302	11.9866	2	33.3	33.4	145.5	145.6	10362	11334	9603	12443	10211	13611	14912	4	4	2	3	2	4	4	3	2	2	1	1	4	2	3	3	3	2	3	4	4	4	3	3	3	4	2
303	11.5896	1	49	49	153.2	153.3	3460	5282	3150	6109	2256	3306	4508	3	1	2	5	1	1	2	1	1	1	1	1	4	4	3	1	1	2	1	1	2	1	5	1	1	1	2
304	11.4308	1	56	56	150.6	150.6	3120	4120	4150	5134	3511	6117	6167	1	1	1	4	1	1	2	1	1	1	1	1	3	2	2	1	1	1	1	1	1	1	1	1	3	4	2
305	11.3733	1	39.2	39.2	140.1	140.1	2110	3150	4201	4305	6751	3391	3480	1	2	4	3	1	2	1	1	1	2	1	1	2	2	2	1	1	1	1	1	1	2	3	3	2	1	2
306	11.6169	1	42.6	42.7	156.8	156.9	3113	3971	5874	5874	4122	9571	7642	1	1	5	1	1	1	1	1	1	1	1	1	2	5	5	2	3	1	2	1	1	2	1	3	4	2	2
307	12.2576	1	49.3	49.4	160.8	160.7	8432	9607	10112	14666	10821	14071	14272	1	2	3	4	2	1	5	1	1	1	2	1	3	2	1	3	2	2	3	2	3	2	4	3	5	5	2
308	11.9647	1	38.3	38.3	146.1	146.2	7085	8120	10200	5200	6500	11200	7000	2	2	1	2	1	2	2	1	2	1	2	1	2	2	2	2	2	2	2	3	2	2	4	2	4	3	2
309	12.1262	1	36.2	36.3	154.4	154.5	13291	12319	13623	11663	10222	5617	5918	3	4	5	1	1	5	4	2	2	3	1	4	4	2	1	5	4	2	4	5	5	5	5	5	2	2	2
310	12.1809	1	47	47	155	155	4561	8132	7169	5611	5790	3214	3652	2	1	2	2	1	2	2	2	3	2	2	1	3	1	2	2	3	1	2	2	3	2	1	3	2	1	2
311	12.0687	1	38.7	38.7	140.2	140.3	3200	3898	4260	5328	6549	5820	3270	1	5	1	1	1	2	2	1	1	1	1	1	5	2	2	2	2	1	2	1	1	2	1	3	3	1	2
312	11.94	2	46.6	46.6	160	160	11060	8020	16372	9002	7270	15200	18900	1	4	5	3	1	1	2	1	1	3	3	1	4	3	2	4	1	4	4	3	2	4	2	3	4	4	2
313	11.7675	2	39	39	155	155	4000	6860	7229	5613	8290	7222	7326	2	2	2	3	1	1	2	1	1	1	1	1	3	2	2	2	1	1	2	3	3	2	4	2	3	3	2
314	11.543	1	43.2	43.2	156.3	156.3	8875	2370	6900	5490	4530	6060	1080	2	2	1	2	1	1	1	1	1	1	1	1	3	1	2	2	2	2	2	2	2	3	2	2	3	3	1
315	11.2993	1	35.2	35.3	148.2	148.3	10281	11930	14676	12888	10455	23216	23443	2	3	2	3	2	2	2	3	3	2	2	1	4	5	4	3	3	4	4	4	4	3	4	4	5	5	2
316	11.3651	1	46.6	46.6	155.6	155.6	11079	10761	9632	13233	12261	7211	7369	1	1	1	1	1	5	1	1	1	1	1	1	3	4	1	5	3	3	4	4	4	4	4	4	5	5	2
317	11.5293	2	57	57	152	152	6921	7021	5068	8793	5062	8621	7018	2	5	1	5	1	1	4	1	1	4	1	1	5	4	2	3	2	3	3	3	2	4	3	2	3	4	2
318	11.6197	2	42.2	42.2	144	144	8361	6729	5120	7003	9326	6126	6729	2	1	2	1	2	4	3	4	2	2	2	2	3	2	2	3	2	2	3	3	2	2	2	3	2	2	2
319	11.658	1	49	49	156	156	10941	11965	8177	7344	18760	5198	17861	5	4	2	4	2	4	2	2	5	2	5	1	5	4	4	5	5	5	5	5	4	5	4	5	4	5	2
320	11.2966	2	40.1	40.1	130.5	130.5	6121	9170	11450	7263	13217	7175	4211	2	2	2	4	1	1	1	1	3	2	1	1	4	4	2	2	3	2	3	3	3	4	3	4	3	3	2
321	12.1098	1	60	60	160	160	5613	9126	7215	10023	11916	4567	4784	1	2	2	5	1	1	1	1	1	1	1	2	4	1	2	2	3	2	3	2	3	2	4	4	2	2	2
322	12.2384	2	56.1	56.1	156.7	156.8	1260	3456	4781	4326	5769	2132	2117	5	2	2	2	3	2	2	1	1	5	1	1	4	2	2	1	2	1	2	1	1	2	2	2	2	1	2
323	11.5622	1	57.2	57.2	163.1	163.1	3216	5679	10167	10779	3333	2190	2567	1	3	1	1	1	2	1	1	1	1	1	1	3	3	3	2	2	1	1	1	1	4	4	1	1	1	2
324	11.5293	1	50.1	50.2	163.7	163.8	9160	13291	14780	11011	12796	7213	7432	1	3	2	3	3	1	1	1	4	3	3	1	3	3	3	3	3	1	4	3	4	5	4	4	3	3	2
325	11.7292	2	36.1	36.1	150.1	150.2	7129	3142	4117	3129	3612	4561	4320	5	4	3	2	1	3	2	5	2	3	1	1	4	2	2	1	2	1	2	3	2	2	2	2	2	2	2
326	11.5841	2	50.1	50.2	160.7	160.8	5679	9862	8194	12360	14571	20021	20782	1	3	4	5	1	1	1	1	4	2	4	1	3	5	3	2	1	5	5	2	3	3	4	5	5	5	2
327	11.3459	2	52.1	52.1	160.2	160.3	8666	14560	10760	15794	18222	4560	4560	1	4	1	5	1	1	1	1	4	4	4	1	4	4	4	3	2	1	4	3	4	4	4	5	2	2	1
328	12.1098	2	50.1	50.1	154.7	154.8	3862	4217	5113	3241	5289	3216	3396	2	4	1	2	3	4	5	4	3	2	1	1	4	2	3	3	2	1	2	1	2	2	1	3	1	1	2
329	12.0304	2	35.2	35.2	150.8	150.8	3280	4579	5650	4650	3270	3222	3480	2	3	1	4	3	1	3	1	1	1	1	1	4	1	1	1	1	2	2	1	2	2	1	2	2	2	2
330	11.9072	1	45.1	45.1	155.6	155.7	3821	4917	5729	6123	6120	8123	8266	3	3	1	3	3	3	1	1	2	1	1	1	4	2	1	2	2	3	3	2	2	2	3	3	3	3	2
331	11.7319	2	40.2	40.3	154.1	154.1	3216	10921	15739	18562	11870	21561	21343	5	5	3	1	2	1	4	5	1	1	1	1	4	2	2	5	2	5	5	1	4	5	5	5	5	5	2
332	11.8688	2	60	60	160	160	3340	5871	6120	2340	4091	2130	2222	1	2	2	2	1	2	2	1	3	2	1	1	5	1	2	1	1	1	2	2	2	3	1	1	1	1	2
333	11.5211	1	33	33	149.2	149.4	6723	9888	4216	11222	5673	8123	8126	3	4	2	2	1	1	1	4	3	3	1	1	4	2	2	3	2	3	2	3	3	2	4	2	3	3	2
334	12.0714	1	42.4	42.3	159	159	4479	6210	7234	7623	4111	3262	3569	1	1	1	1	1	2	1	1	1	2	1	1	5	2	2	3	1	1	1	2	3	3	3	2	1	1	2
335	11.6388	1	38.4	38.5	148.4	148.3	9026	12322	13260	10031	15762	5679	5780	4	3	2	4	1	1	1	4	4	2	4	1	4	4	3	4	1	2	4	3	4	4	4	5	2	2	2
336	11.8031	1	39.1	39.1	142	142	11072	7934	12663	6119	13267	12339	18652	2	4	4	1	5	5	5	3	5	5	5	1	3	2	2	5	4	4	5	4	3	5	3	4	5	5	2
337	12.2768	1	48.2	48.2	157	157	7627	3261	4333	6911	3264	2120	2978	1	2	3	2	1	2	4	1	1	3	1	1	5	2	2	2	1	1	2	3	1	1	3	1	1	1	2
338	11.7073	1	56.2	56.2	152.3	152.3	5456	10232	11236	8634	5130	5780	5730	1	3	5	5	1	3	1	1	1	1	1	1	4	1	1	4	3	2	3	2	4	4	3	2	2	2	1
339	11.71	1	43.2	43.2	148.1	148.2	3446	4567	4859	5680	5782	3451	3458	5	4	5	5	5	4	5	1	5	1	1	1	4	2	2	1	1	1	2	1	2	2	2	2	1	1	2
340	12.0085	1	58.2	58.3	156.3	156.4	5627	6821	10333	5211	5230	3211	3699	2	5	1	5	1	1	1	2	1	1	1	1	3	2	1	2	2	1	2	2	3	1	3	2	1	1	2
341	11.8141	1	41.2	41.3	145.6	145.7	8102	7126	5169	4183	3211	3968	3981	2	3	5	2	1	1	1	1	1	1	1	1	4	1	1	2	1	1	2	3	3	2	2	1	1	1	2
342	12.1344	1	49.2	49.3	158.1	158.2	11362	18562	17123	19261	12379	8672	12450	1	5	4	3	1	3	3	1	1	5	3	4	5	2	2	4	3	3	5	5	5	4	4	4	3	5	2
343	11.9154	1	45.3	45.4	155.7	155.8	10211	13450	13574	15409	10023	20786	20135	4	3	4	3	1	4	2	1	1	1	1	1	4	2	1	5	5	4	4	5	5	5	5	5	3	5	2
344	11.6799	1	48.2	48.4	148.3	148.2	2190	4370	5796	3264	2267	3129	3450	1	1	1	1	1	1	1	1	1	2	1	1	5	1	1	1	1	1	1	1	2	2	1	1	1	1	1
345	12.0194	2	55	55	157	157	4298	6580	7190	9126	12728	5611	6328	2	4	3	2	1	1	5	1	1	3	1	1	5	1	1	3	3	3	2	2	3	3	3	4	2	3	2
346	11.7374	2	42.1	42.1	153.2	153.3	5622	6140	7132	4511	5555	3226	3456	3	2	5	1	1	1	5	1	1	1	1	4	5	2	2	3	3	2	2	2	3	3	2	5	5	5	1
347	12.066	1	50.1	50.1	165	165	6781	10864	5011	5329	4711	11081	8293	1	2	4	2	1	4	5	3	1	3	2	1	4	2	1	3	1	3	3	3	4	2	2	2	5	3	2
348	11.7374	1	36.5	36.6	149.1	149.2	12218	14563	12891	18571	19613	25126	25971	1	4	5	4	5	4	3	1	5	5	5	1	5	1	2	4	5	4	4	4	5	4	4	4	5	5	2
349	11.6662	2	45.3	45.4	165	165.1	3217	6789	7108	6541	8211	3026	3193	1	3	4	5	1	4	1	5	1	2	1	2	4	1	2	2	3	1	2	1	3	3	3	3	1	1	2
350	11.6827	2	39.2	39.2	153.8	153.8	9140	10021	10723	12333	9126	14327	14350	5	3	5	4	3	4	4	1	2	3	4	1	4	2	2	4	4	4	5	3	4	4	4	3	5	5	2
351	11.3979	2	42.1	42.1	149.3	149.3	5617	11227	12454	14651	18396	5786	5545	3	2	3	1	1	1	1	1	4	4	3	1	3	1	1	4	4	1	4	2	4	4	5	5	2	2	2
352	11.8716	2	42.1	42.1	157.5	157.5	2190	3168	8671	3150	2478	2116	2754	1	1	2	3	1	2	3	3	1	4	1	1	4	3	1	2	1	1	1	1	1	3	1	1	1	1	2
353	12.0742	2	39	39	142.2	142.2	10231	12093	11407	14073	18971	25061	25121	1	2	1	1	3	1	2	1	1	1	1	1	3	2	2	4	4	5	5	4	4	4	5	5	5	5	1
354	11.8962	1	36	36	156.1	156.1	3624	12453	12017	10097	15786	5610	5100	1	3	3	5	1	5	5	1	2	5	3	1	4	4	5	3	4	2	4	2	5	5	4	4	2	2	2
355	11.6936	1	50	50	148	148	2190	4568	5790	8117	4320	3290	3126	1	2	2	3	1	1	1	1	3	2	1	2	5	1	2	2	1	1	2	1	2	2	3	2	1	1	2
356	11.439	1	50.5	50.6	160.8	160.8	5167	8123	14567	13291	16782	20030	20931	1	1	5	5	5	5	5	4	1	1	1	1	5	4	5	3	5	4	4	2	3	5	5	4	5	5	2
357	12.1289	1	50.1	50.1	160	160	3117	4560	2189	3192	5139	5678	5781	3	1	2	2	1	2	2	1	3	2	1	1	5	2	2	1	3	2	3	1	2	1	1	2	2	2	2
358	12.2165	1	42.3	42.4	147.5	147.6	10060	11320	11437	12341	9016	7460	7820	3	5	5	5	4	4	4	4	5	5	4	4	5	3	2	5	5	3	5	5	4	5	5	4	3	3	2
359	11.5731	1	45	45	160.2	160.3	18310	19411	15110	16551	17200	19300	20500	1	1	3	3	3	2	2	3	2	2	1	1	5	3	4	3	1	4	4	4	3	4	4	5	5	5	2
360	12.0769	2	45.2	45.3	157.2	157.2	4560	5610	7120	6230	4230	5123	5554	2	2	2	3	2	2	2	2	2	2	2	1	3	2	3	1	1	2	2	2	2	3	3	2	2	2	2
361	11.313	2	40.2	40.2	155.3	155.3	4060	3218	6721	7211	8671	5211	5231	1	1	1	1	1	1	2	1	1	1	1	1	3	1	2	2	2	2	2	2	2	3	3	3	2	2	2
362	11.6827	2	48.6	48.7	153.8	153.9	4812	5645	6723	7123	4230	3210	3420	5	5	5	5	4	5	4	1	4	5	5	1	5	1	2	1	2	2	2	2	2	3	3	2	1	1	2
363	11.6115	1	39.2	39.1	146.2	146.3	5126	6781	10860	9866	14533	16211	18261	3	4	3	4	3	5	2	2	1	2	1	1	2	3	2	2	3	4	4	3	3	5	5	5	5	4	2
364	12.222	1	41.8	41.8	157.2	157.3	6128	5120	13210	4230	11227	16891	3218	1	3	4	1	1	2	1	3	1	5	1	1	4	1	2	3	4	3	3	3	3	5	3	5	5	3	2
365	11.6388	2	38.1	38.2	160.5	160.4	6521	7890	4317	3273	8137	4671	6511	1	4	5	3	1	4	5	1	1	5	1	3	5	2	2	3	1	2	2	3	3	2	2	3	2	3	2
366	11.4198	1	48.1	48.1	159.2	150.3	3450	6111	10870	12796	3711	10560	4562	1	5	2	2	3	4	5	5	4	3	3	1	5	1	3	5	4	5	1	1	3	4	4	2	5	1	2
367	11.543	1	54	54	153	153	5719	3120	6811	7996	8000	3420	4761	1	3	1	2	2	1	1	1	3	3	4	1	5	1	2	1	2	3	1	2	1	3	3	3	2	2	1
368	11.3322	1	36	36	140	140	5111	10670	12960	9120	4111	6120	11720	2	1	5	4	1	5	1	1	5	1	1	1	5	2	1	1	1	3	3	2	4	4	3	2	3	5	2
369	11.4636	2	30.1	30.1	142.6	142.7	4602	5918	8018	6543	5689	7811	8912	1	2	2	2	1	1	1	1	1	1	1	1	3	1	1	1	1	3	2	2	2	2	2	2	3	3	2
370	11.9044	2	40.2	40.2	146.6	146.6	10062	12781	14190	12578	16511	20011	22571	5	5	1	5	5	1	2	2	1	4	1	2	5	5	4	1	4	5	5	4	4	4	4	4	5	5	2
371	11.9154	1	68.7	68.7	160.1	160.1	4320	3210	6921	5481	8961	10024	11274	1	5	1	2	1	1	5	1	1	1	1	1	3	3	2	2	1	5	3	1	1	1	1	1	5	5	2
372	11.5457	1	46	46	152	152	2160	3980	4711	3869	4111	3210	2671	1	1	1	5	1	1	1	1	1	1	1	4	4	4	5	1	1	1	1	1	1	1	1	1	1	1	1
373	12.0139	1	45.3	45.2	152.8	152.9	8964	11260	13820	12180	15790	21196	23451	2	2	4	4	2	2	4	2	2	4	2	1	3	4	4	3	2	4	4	3	4	4	4	4	5	5	2
374	11.9072	1	48.1	48.1	151.2	151.4	13670	11027	10916	12361	10088	5671	6555	3	2	5	2	1	5	1	1	3	1	1	5	5	2	1	4	3	2	4	4	4	4	5	5	2	3	2
375	11.3596	1	40.1	40.1	150.3	150.4	9167	7120	11791	13542	5619	3214	4780	1	5	4	3	2	1	2	3	4	5	4	1	4	3	3	3	3	2	3	3	3	4	4	2	1	2	2
376	11.7401	1	47.1	47.1	153.2	153.2	10810.1	6130	11711	11826	7121	7561	6971	1	1	4	3	1	5	2	2	1	1	1	2	4	4	3	5	4	3	4	4	3	4	4	3	3	3	2
377	11.7265	1	45.4	45.5	153.3	153.3	8961	7614	4320	11078	5718	4211	5612	1	4	4	5	1	5	1	1	1	5	2	1	5	2	2	3	2	1	2	3	3	2	4	2	2	2	2
378	12.1755	1	46	46	152	152	12316	9061	8781	8617	12374	21361	22160	5	5	1	5	1	5	3	3	2	2	4	1	5	1	4	5	5	5	5	4	3	4	4	4	5	5	1
379	11.387	1	43.2	43.3	140.4	140.6	4360	3250	5176	8960	9120	3210	4789	1	1	1	1	1	2	1	1	1	1	1	1	5	3	1	1	2	1	1	2	1	2	3	3	1	1	2
380	11.4718	2	43.2	43.2	149	149	8134	11782	7136	10061	51130	6129	7120	1	4	3	1	1	1	1	3	4	4	3	1	3	3	2	4	3	2	3	3	4	3	4	5	3	3	2
381	11.6251	2	52.3	52.2	150.1	150.1	4560	6018	3211	3212	4120	4861	5617	3	4	2	5	1	1	3	3	1	2	1	1	4	2	1	1	2	1	1	2	3	1	1	2	2	2	2
382	11.6744	1	50	50	155	155	6170	4861	8191	6186	7812	3190	3461	1	5	2	5	1	2	4	1	3	1	1	1	3	4	1	3	2	1	2	3	2	3	3	3	1	1	2
383	11.9482	1	37.9	37.8	147	147	3219	4120	9987	3160	12768	1160	11750	1	5	3	4	1	5	1	5	1	1	1	1	3	3	2	2	2	2	2	1	2	3	2	4	4	4	1
384	11.8141	1	44.1	44.2	145.3	145.3	7170	10230	8120	12160	7170	8960	9120	1	3	4	1	1	5	1	2	1	2	2	1	4	2	2	5	3	2	4	3	4	3	4	3	3	3	2
385	11.951	2	43	43	148	148	4367	5714	3215	1026	4718	6517	6758	2	3	1	2	1	1	1	1	1	1	1	1	3	2	1	2	1	2	1	1	2	2	2	3	2	4	1
386	11.7648	2	26	26	139.2	139.3	8614	9210	1060	12718	12061	7781	7511	5	4	5	5	1	3	1	1	1	1	1	2	4	1	1	3	3	3	4	3	3	4	4	4	3	3	2
387	11.7648	1	35.1	35.1	150.2	150.3	3120	5617	6920	8714	5126	8111	8231	2	2	4	4	1	1	2	1	1	1	1	1	4	4	4	2	2	2	3	1	2	3	3	2	3	3	2
388	11.9072	2	45	45	157	157	3260	4111	3398	4780	5561	2100	2760	2	1	1	3	4	1	1	1	1	1	2	2	3	1	1	1	1	1	1	1	2	1	2	2	1	1	2
389	11.6197	2	60.2	60.2	150	150	4560	3270	5630	6120	8930	5140	5678	1	2	4	5	1	1	3	4	1	1	1	1	3	4	3	1	1	2	1	2	1	2	2	4	2	2	2
390	11.9318	2	42.8	42.9	150.1	150.2	10160	12837	10965	15781	14320	8120	12861	4	4	2	4	1	1	1	1	4	4	4	1	5	2	2	4	4	3	4	4	5	4	4	4	3	4	2
391	12.1755	1	40	40	145.6	145.7	12872	7124	15180	6120	12011	15782	6517	2	4	3	1	1	5	1	1	1	1	1	1	5	2	1	3	3	5	4	4	3	5	3	4	5	3	2
392	11.324	2	48	48	150	150	9120	11360	12780	10070	16520	6126	8126	5	3	4	1	1	1	1	1	1	4	4	5	4	3	1	5	4	2	5	4	4	4	4	5	3	3	1
393	11.8935	2	47.7	47.8	150.1	150.2	5870	3210	6810	6111	2190	8140	5670	2	1	1	1	1	1	1	1	1	1	1	1	3	1	1	1	1	2	1	2	1	2	2	1	3	2	2
394	11.324	2	43.6	43.7	152.8	152.9	10271	11611	10981	12381	16781	17811	19560	5	2	4	4	4	1	5	1	2	1	1	1	3	4	4	4	3	4	4	4	4	5	4	4	4	4	1
395	11.428	1	26.1	26.1	137.5	137.6	11867	15650	16112	14321	15789	8921	8567	3	3	4	5	2	5	5	1	2	1	1	1	5	2	2	5	5	3	4	5	5	5	5	5	3	3	2
396	12.0386	1	57.1	57.1	162.3	162.5	9720	13281	10612	9561	13871	7217	7130	2	3	4	5	2	3	4	5	2	3	4	1	2	3	4	2	3	4	4	3	4	4	4	5	2	3	2
397	12.1344	2	39.1	39.2	156.7	156.7	13260	11720	14570	15721	11230	8721	8624	1	2	1	5	2	1	1	4	4	4	1	2	4	2	2	2	4	2	4	4	4	4	5	4	3	3	1
398	12.0468	2	45	45	153	153	3260	4560	5780	6120	4320	3127	3421	5	1	1	5	1	1	4	3	1	5	5	1	3	2	1	2	2	1	2	2	2	2	2	2	1	1	1
399	11.5923	1	65.1	65.1	162.3	162.4	12321	11234	11061	15681	13210	7264	7318	1	4	4	4	4	4	4	1	1	4	4	1	3	4	4	4	3	2	4	4	4	5	4	4	3	3	1
401	11.8141	1	48	48	162.1	162.1	4320	8128	7179	6714	5761	8222	8411	1	2	2	2	1	2	2	1	2	5	1	3	4	1	2	2	2	3	2	2	3	3	3	2	3	3	2
403	12.1809	1	36.8	36.9	144.9	144.8	7321	5163	6540	8197	5281	8199	8297	5	3	2	2	3	3	5	1	1	1	1	1	4	1	1	1	2	3	2	3	2	3	3	2	3	3	2
404	11.4718	2	42.1	42.2	149.3	149.4	15000	11000	4500	4300	12000.5	6000	6800	1	2	1	3	1	1	4	1	1	4	4	1	5	2	1	1	3	2	3	5	5	2	2	5	3	3	2
405	11.3486	2	45.6	45.7	152.8	152.9	3287	4669	34413	5784	7171	8210	8167	1	3	3	2	1	1	5	1	1	3	1	1	4	1	1	1	2	2	2	1	2	1	2	3	3	3	1
407	12.003	1	37.2	37.3	150.2	150.3	4561	5671	8970	3211	6912	6784	6788	2	3	5	2	1	2	3	1	2	1	1	4	4	2	1	1	2	2	2	2	2	3	1	3	3	3	2
408	11.888	1	51.2	51.3	162.1	162.1	6733	7129	8917	8616	9129	6573	6746	1	3	1	5	1	1	1	1	1	1	1	5	3	2	1	1	3	2	3	1	2	2	2	1	3	3	2
409	12.2028	1	56	56	162	162.1	3211	4890	5761	3977	6130	3280	3221	1	1	3	1	1	1	1	1	1	1	1	1	2	2	2	1	1	1	1	1	2	2	1	3	1	1	2
410	11.5047	1	35	35	152.1	152.2	10670	14230	13290	15971	14560	8166	8117	3	1	5	2	1	1	3	2	1	2	1	1	4	2	1	2	3	3	3	5	5	3	5	5	3	3	2
411	11.9373	2	41.2	41.2	146.5	146.6	6134	5730	6211	7170	7426	8234	8162	3	1	2	1	1	1	1	1	1	1	1	1	4	1	1	1	3	3	2	2	2	2	2	3	3	3	2
412	11.6005	2	41.2	41.3	152.4	152.5	15000	20000	15500	22000	21000	4400	3800	1	3	1	4	1	1	4	1	1	4	4	3	4	4	3	3	3	2	4	4	5	4	5	5	2	1	2
413	12.2549	1	50	50	157	157	6320	6567	8911	8576	10002	4321	4162	2	4	2	2	1	1	4	1	1	1	1	1	4	1	1	3	1	3	2	2	2	3	3	4	2	2	1
414	12.2494	1	36.6	36.7	155.2	155.3	10673	12381	16731	18988	12347	25780	25660	1	4	5	5	3	3	4	1	4	4	1	1	5	5	3	3	3	5	5	4	4	5	5	4	5	5	2
416	11.3815	1	50.1	50.1	150.2	150.3	6781	5432	4321	6981	5681	3245	3269	3	4	5	1	1	2	3	2	1	1	1	1	4	3	1	2	1	2	2	3	2	2	3	3	2	1	2
417	12.1043	1	40.2	40.2	157.3	157.4	10080	12361	11771	14320	8792	4561	4793	1	3	4	4	1	3	5	3	1	3	3	1	4	4	2	5	5	1	5	5	5	5	5	3	2	1	2
418	11.6388	2	50.2	50.3	152.1	152.1	3211	3290	4672	6578	5782	3291	3114	1	2	4	2	1	1	2	1	2	5	1	5	5	2	1	1	2	1	1	1	1	2	3	2	1	1	2
419	11.9044	1	46.2	46.4	150.1	150.2	11026	9780	8123	10031	9120	4121	4430	2	5	1	4	5	2	3	2	1	3	4	2	4	2	1	3	3	1	3	4	3	3	4	3	2	2	2
420	12.2357	1	50.1	50.2	155.5	155.6	4671	8781	6219	3213	6572	4561	4784	4	5	5	5	1	1	5	1	1	4	3	1	4	2	1	2	2	2	2	2	3	3	1	3	2	2	2
421	12.2576	2	33	33	145	145	4777	5613	7120	4231	6111	9161	9722	4	2	2	1	1	1	3	1	1	2	1	1	4	2	2	2	2	2	1	2	2	3	2	2	4	4	2
422	11.6909	2	39.3	39.4	152.2	152.2	10030	12311	14370	9181	15671	4567	4784	4	3	2	4	1	1	1	1	4	4	1	2	3	2	4	2	3	2	3	4	4	4	4	4	2	2	2
423	11.7703	2	38.5	38.6	146.3	146.4	8000	7800	4000	4800	7200	3800	3000	1	3	1	5	1	1	1	1	1	1	1	1	4	3	3	1	1	1	3	3	3	2	2	3	1	1	2
424	11.8798	2	40.3	40.3	153.2	153.2	3800	3000	2800	4000	3800	4000	3900	1	2	3	2	4	1	3	2	1	1	2	3	4	1	2	1	2	2	2	2	1	1	2	2	2	2	1
425	11.7812	1	41.6	41.6	155.6	155.7	12384	11011	15871	8311	10072	18360	18782	1	2	5	5	1	1	1	4	4	4	4	1	2	4	3	4	2	5	4	4	4	4	3	4	5	5	1
426	12.2658	1	55.9	55.9	151.2	151.3	7122	4311	3242	6779	8190	5226	5723	2	3	5	2	1	5	2	2	1	3	1	1	3	2	1	2	2	2	2	3	2	2	2	3	2	2	2
427	11.7429	1	63.4	63.5	150.8	150.8	3260	4511	6811	7211	2160	5384	5366	2	5	1	4	1	1	1	1	1	1	1	1	4	1	1	2	3	1	1	1	2	3	3	1	2	2	2
428	12.0605	1	36.3	36.3	148.2	148.3	12340	15617	18982	15631	11021	23249	23240	1	2	4	2	2	1	1	4	4	2	4	1	5	4	2	3	4	3	5	5	5	4	5	5	5	5	1
429	11.7621	2	45.3	45.3	150.2	150.2	11000	4000	11500	12000	3800	4000	4000	2	2	2	3	1	1	3	1	1	2	1	1	4	1	2	3	2	3	2	4	2	4	4	1	2	1	2
430	12.2302	2	48	48	155	155	8424	6311	5120	4591	6662	8123	8329	1	1	1	4	1	1	3	1	1	1	1	2	2	1	2	1	2	2	3	3	3	2	2	3	3	3	2
431	12.107	2	40.2	40.3	146	146	9237	15431	12192	12027	8129	8191	8196	2	2	3	4	1	1	2	1	1	2	4	1	5	3	3	2	3	3	3	3	5	4	4	3	3	3	1
432	12.1946	2	69	69	163	163	7211	5431	7193	8111	5612	6120	8324	1	3	3	5	2	1	1	1	1	2	1	1	3	1	2	3	3	2	2	3	2	3	3	2	3	3	1
433	12.1809	2	40.2	40.3	156.3	156.4	4555	3196	4170	6197	3115	5864	5866	1	2	2	1	1	1	1	1	1	2	1	4	4	2	2	1	1	1	2	2	1	2	2	1	2	1	2
434	12.0605	2	40.1	40.1	150.1	150.1	16960	17218	11321	15781	20001	23256	10061	2	2	2	3	4	2	2	1	4	2	4	1	5	2	3	2	4	4	4	4	4	4	4	4	5	3	2
435	11.6909	2	38.2	38.3	150	150	11024	11073	13297	9129	6191	20017	20116	2	3	2	3	2	1	3	1	1	1	1	1	4	2	2	2	2	3	3	4	4	4	3	3	5	5	2
436	11.6169	2	53.1	53.2	153	153	4560	5671	3211	3456	6782	8181	8192	3	3	5	4	1	1	3	1	1	2	1	1	3	2	2	1	1	2	2	2	1	2	1	1	3	2	1
437	11.6279	1	30.8	30.9	150	150	10023	16779	13329	15450	8120	8650	10021	2	2	3	4	1	4	4	1	4	4	1	1	4	4	3	2	4	2	3	4	5	4	4	3	3	3	2
438	11.3322	1	40.8	40.8	150.2	150.3	8165	10726	9029	10030	8121	8123	8316	1	3	2	1	1	5	4	1	2	2	1	1	5	1	1	3	1	4	4	3	3	3	3	3	4	4	2
439	11.7155	1	44	44	161	161	4560	3280	5670	3210	4839	2160	2111	1	2	2	3	1	1	1	1	1	2	1	1	3	3	3	1	2	1	1	1	2	1	2	2	2	1	2
440	12.2165	2	49	49	168.2	168.1	25200	23711	25510	23566	19300	20117	21517	2	3	4	3	3	1	3	3	1	3	1	3	4	4	2	3	3	4	4	4	4	5	4	4	5	5	2
441	11.7511	2	39	39	153.3	153.4	6386	5430	7860	9120	15673	18981	18321	4	4	3	4	1	1	4	4	4	4	1	1	3	4	2	1	1	4	3	3	2	3	3	5	5	5	2
442	12.2631	1	41.2	41.2	146.2	146.3	8120	6534	4911	7234	11321	8199	12392	1	3	1	2	2	4	2	1	2	3	1	1	4	2	2	2	3	2	2	3	4	3	3	3	5	4	2
443	12.2768	2	35	35	160	160	13201	19862	15962	11755	18670	24391	23652	2	5	1	1	3	1	2	1	1	1	2	1	3	3	1	5	1	5	4	3	4	5	5	4	5	5	2
444	11.3596	1	55	55	152	152	8169	9120	5480	6930	6814	3217	3269	1	2	2	2	1	1	1	1	1	2	1	1	4	2	1	1	2	1	2	3	3	2	3	3	1	1	1
445	11.5403	1	42	42	153.7	153.7	3163	4568	2014	3980	4761	5691	5861	1	3	3	2	2	1	1	1	1	2	1	1	4	2	1	3	1	3	2	2	2	2	2	2	3	3	2
446	12.0632	2	35.6	35.6	149.2	149.3	2098	7132	6541	6543	4581	3309	3673	1	3	1	4	1	1	1	1	1	1	1	1	3	1	1	1	1	1	2	2	3	2	3	2	1	1	1
447	11.6827	1	39.1	39.2	153.6	153.7	10057	10065	10032	10022	10062	20007	20587	2	1	4	5	1	1	5	1	5	4	1	1	4	5	3	5	2	4	4	4	4	4	3	2	5	5	2
448	12.1481	1	60.1	60.2	150.2	150.3	3291	7130	3611	5726	5766	8136	8127	3	4	2	2	1	2	1	1	2	1	1	1	3	1	1	3	1	3	3	1	3	1	3	1	3	3	1
449	11.6717	2	44.5	44.5	158	158	10300	9514	6112	5517	5312	8134	8215	1	4	4	1	1	1	2	1	1	1	1	1	1	1	1	1	1	5	2	1	2	3	4	1	5	5	1
450	11.8058	2	36.2	36.3	145	145	7962	8196	9327	5641	6793	8663	7974	2	5	3	1	3	1	2	1	1	1	1	1	5	2	2	2	3	2	3	3	3	2	2	2	3	3	1
451	12.0824	1	43.2	43.3	163.2	163.4	15517	18311	17516	16511	19534	17511	19110	3	3	1	3	4	2	2	2	1	2	2	1	4	4	4	3	3	3	4	4	4	5	4	4	5	5	2
452	11.8524	1	44.3	44.3	158.2	158.2	3264	5670	6810	4211	9131	10311	3280	1	2	2	3	1	1	1	2	2	2	1	1	3	3	1	1	1	3	2	2	2	3	2	3	4	2	2
453	11.9893	2	35.2	35.2	153.8	153.8	9120	11070	9720	8120	4250	3210	3140	2	3	5	4	1	1	5	1	3	4	1	1	5	1	1	3	4	4	3	2	3	2	4	4	4	3	1
454	11.4444	2	49.2	49.2	162.3	162.4	3213	4561	6521	5810	6213	3614	3671	1	5	3	4	4	1	1	2	4	4	4	1	4	3	3	2	2	1	2	2	2	3	2	3	2	2	1
455	11.3459	1	53.2	53.4	168.7	168.6	10000	12314	11679	10870	13211	18960	18781	1	5	2	5	4	1	1	1	4	4	4	1	4	2	3	3	2	4	5	4	4	4	4	4	5	5	2
456	11.6608	1	51.2	51.2	156.3	156.3	3240	10060	4230	3260	5780	9230	10111	1	2	1	5	1	3	1	1	2	1	1	1	5	2	1	2	1	1	1	1	4	1	1	1	4	5	2
457	11.3404	2	50.1	50.1	160.2	160.2	11222	6120	5120	16980	10001	8127	8165	1	3	4	4	1	1	2	1	1	3	1	1	3	2	4	2	3	2	4	4	3	3	4	4	3	3	2
458	11.3185	2	54.3	54.3	165	165	3260	4270	5190	8127	6129	3240	3110	1	4	3	2	2	1	1	3	4	4	1	1	4	1	1	4	2	2	3	2	2	2	3	3	2	2	1
459	11.4362	1	50.1	50.2	150.3	150.4	9164	11074	12061	6177	11070	3281	3290	4	3	5	3	1	2	1	1	1	3	1	1	4	1	3	3	3	2	3	4	4	4	3	4	2	2	2
460	11.9537	1	39.1	39.2	165.1	165.2	5784	8120	1691	8810	4670	4321	3120	1	3	3	2	1	5	1	1	1	2	1	1	5	2	2	3	1	2	2	2	3	2	3	2	2	1	2
461	12.1508	2	42.2	42.2	158.3	158.4	9071	8196	10022	11774	10231	8458	8320	3	3	3	2	1	1	3	3	1	3	1	3	3	2	2	3	3	3	2	3	3	3	3	4	3	3	2
462	11.4581	1	48.2	48.2	144.7	144.7	4390	5280	6390	3281	4782	3216	3119	1	2	2	2	2	1	3	2	1	1	2	1	1	3	1	1	2	1	2	2	2	3	2	2	1	1	1
463	11.4417	2	49.2	49.3	154	154	7024	13625	10091	15780	21070	5672	5113	4	3	1	5	3	1	3	1	1	2	1	1	4	3	4	3	3	1	4	2	3	4	4	5	2	1	2
464	11.6416	2	40	40	149.2	149.4	3671	5940	8190	4571	6711	3111	3660	1	1	1	1	1	1	2	1	1	2	1	1	3	1	2	1	2	2	2	1	2	3	2	1	1	2	2
465	11.5102	2	39.8	39.9	146	146.1	20000	10755	9500	8304	10300	9405	14050	4	5	3	4	1	1	4	2	1	3	3	1	4	4	4	4	2	4	4	5	4	4	4	5	4	5	2
466	11.3623	2	40.3	40.3	147.7	147.7	10963	16775	12309	13369	8126	5329	6452	5	5	5	5	5	1	5	1	1	5	1	1	4	4	3	5	2	2	4	3	4	3	4	5	1	2	1
467	11.9564	1	49.1	49.3	152	152	11000	12391	10737	17080	15311	22835	21696	1	5	1	5	4	1	2	4	3	3	3	1	4	3	3	1	2	4	5	5	4	3	5	4	4	3	2
468	12.2083	1	46	46	160	160	10886	13960	8127	8390	14324	12360	7211	3	3	3	1	1	3	1	2	2	3	3	1	1	2	3	4	5	2	4	3	4	3	3	4	3	2	2
469	12.1892	1	38	38	146	146	3060	9884	7127	13233	10003	20600	20983	2	5	5	5	1	1	1	2	5	5	1	1	5	5	5	2	3	5	5	2	3	3	4	4	5	5	2
470	11.4499	2	40	40.1	150.1	150.2	4023	5671	6781	7332	3222	8611	8127	2	2	2	2	2	2	2	3	1	1	2	1	3	2	4	1	2	2	2	2	2	3	3	1	3	3	2
471	11.4198	2	49.1	49.2	149.7	149.7	2960	3120	4261	3961	3966	5617	5892	2	3	2	3	1	1	3	1	2	1	1	1	1	1	2	2	1	1	1	1	2	2	1	1	2	2	2
472	11.5403	2	35.2	35.2	149.3	149.3	5170	3296	4561	7183	6555	7029	7011	1	3	2	1	1	1	2	3	1	2	1	4	5	2	1	1	2	3	3	2	2	2	3	3	3	3	1
473	11.2993	2	34.1	34.1	146.2	146.3	3162	3901	8391	9072	11333	15677	5627	3	2	1	1	4	1	5	1	2	1	1	1	3	1	1	2	2	3	3	2	2	3	2	4	4	2	2
474	12.0605	2	45	45	153.3	153.4	8146	7926	12380	9620	9000	17023	16321	1	3	1	4	3	1	1	2	2	3	1	1	4	3	4	3	2	3	4	3	3	4	3	3	5	5	2
475	12.2576	2	55.1	55.1	150.2	150.2	4327	3264	5780	3291	4920	3211	3180	1	2	1	1	1	1	1	1	1	4	1	2	3	2	2	3	1	2	2	2	1	2	1	2	1	2	1
476	11.8852	2	43.7	43.8	154.1	154.2	2631	4497	3604	3021	4661	5021	5029	1	3	2	3	1	1	2	1	1	3	2	1	4	2	1	1	2	1	1	1	2	1	2	1	2	2	2
477	11.4089	1	41.1	41.1	148	148	7000	5211	3266	4567	6711	3432	3569	1	2	2	3	1	1	1	1	2	2	1	1	3	2	1	2	2	1	2	3	2	1	2	3	1	1	2
478	11.7867	2	40	40	145	145	5617	4318	7019	8030	6780	8061	8961	1	1	1	2	2	1	2	1	1	1	1	1	3	3	2	2	2	2	3	2	2	2	4	3	2	3	2
479	11.324	1	40.1	40.2	146.1	146.2	3164	4067	3211	4576	3913	2107	2978	1	3	1	1	2	3	1	2	1	1	2	1	4	4	2	1	1	1	1	1	1	1	1	1	1	1	1
480	11.5923	2	30.2	30.2	140.1	140.1	5067	4019	7036	6680	7098	8061	8913	2	1	2	2	2	1	1	1	1	2	1	1	4	3	2	1	2	2	3	2	2	2	1	2	3	3	2
481	11.5731	1	43	43	162	162	9067	11780	11269	10003	12063	15762	14329	1	3	5	3	1	3	3	1	5	3	1	1	3	2	2	3	3	3	4	3	4	4	5	5	3	4	2
482	11.8305	1	43	43	160.1	160.2	5610	3211	6123	4561	5913	7129	7113	1	4	3	2	2	3	2	2	2	1	1	1	3	2	3	1	2	2	2	2	2	2	3	2	3	2	1
483	12.0495	1	40	40	154	154	10090	12037	16479	11023	16003	8196	8090	1	4	4	4	1	1	5	4	5	1	3	1	5	3	5	2	4	3	5	4	4	5	4	5	3	3	2
484	11.3596	2	42	42	150.8	150.8	2069	3190	4860	5617	4571	3960	3068	2	2	2	2	1	1	1	1	1	1	1	3	3	1	1	2	2	1	2	1	1	1	1	2	2	2	1
485	11.4417	2	46.1	46.2	136	136	2130	4760	3499	5610	3989	5120	5960	2	3	2	1	2	1	2	1	1	1	1	1	4	1	1	1	2	2	2	2	2	1	1	1	2	2	2
486	11.7648	2	49.1	49.2	159.1	159.2	3018	3069	4763	4850	3018	2011	2961	2	2	2	2	1	1	2	1	1	3	2	1	4	2	1	1	2	1	1	1	2	1	2	1	1	1	2
487	12.0714	2	37.2	37.3	148.9	148.8	8296	6103	7028	6511	4696	8193	8282	5	4	2	2	3	1	2	1	1	2	2	1	4	2	2	3	3	3	2	3	3	3	2	2	3	3	2
488	12.1454	2	36.1	36.2	154	154	8169	9120	7168	7593	6129	8061	8888	3	5	3	2	1	1	5	2	1	1	1	1	4	3	3	2	2	3	3	3	3	3	2	2	3	3	2
489	11.4883	2	46.3	46.2	150.1	150.1	8167	11036	11092	9132	8226	19671	19321	1	5	5	3	1	1	1	3	3	3	1	1	3	3	2	2	3	3	5	4	4	4	4	3	3	3	2
490	11.6224	2	39.2	39.3	149.2	149.3	9126	7063	8111	5461	7321	8091	8863	1	1	4	2	1	3	3	2	1	4	2	1	1	3	2	2	2	3	4	3	4	3	2	1	3	2	2
491	11.6224	1	39.1	39.2	149.1	149.2	9030	8040	18020	11250	10370	16350	17850	1	2	3	4	5	1	2	3	4	5	1	1	3	2	2	2	3	4	5	4	2	3	4	4	4	3	2
492	11.3514	2	45.1	45.2	158.2	158.3	9036	11069	8012	13211	16532	13649	14508	1	4	4	1	2	2	1	4	4	4	1	2	3	2	1	4	2	3	3	3	4	3	4	4	3	4	2
493	11.9811	1	50	50	161.2	161.3	8063	10691	12360	8023	7091	13211	16511	1	3	4	2	1	1	1	1	2	3	1	1	4	3	1	3	4	5	3	3	4	3	3	3	4	3	2
494	11.7018	2	43.2	43.3	151	151	3061	4568	6123	7126	4325	2049	2013	1	5	1	5	1	1	1	1	2	5	1	1	5	2	1	1	2	1	2	1	1	1	1	1	3	3	1
495	11.5238	1	48.6	48.5	150.1	150.2	3212	4635	6211	3119	5613	4168	4461	2	2	3	2	1	1	3	1	1	2	1	1	4	1	1	1	2	1	2	2	1	2	2	2	2	2	2
496	11.9564	2	39.5	39.6	140.1	140.3	6159	3210	7342	3211	6336	4777	2460	2	1	5	4	2	1	2	1	1	2	2	1	3	3	3	2	1	1	2	3	2	3	2	2	3	2	2
497	11.4198	1	35.5	35.6	146.2	146.3	3066	4321	5680	7320	8595	3111	3417	1	2	4	5	3	2	1	5	4	2	3	1	4	2	3	1	1	1	1	1	2	2	3	3	1	1	2
498	11.9345	2	38.1	38.1	148.2	148.3	5167	9061	3333	4061	5613	6321	6441	1	1	1	1	1	1	3	1	1	1	1	1	4	2	2	1	1	1	1	1	3	1	1	1	2	2	1
499	11.5704	1	40.2	40.1	155.6	155.8	3991	8164	5567	4329	7013	8562	8431	1	2	2	3	1	4	3	1	2	2	1	1	3	3	2	2	1	2	3	2	4	2	2	4	4	3	2
500	11.7703	2	45	45	152.2	152.2	10663	12571	8455	13290	15532	22961	22070	3	3	3	3	1	2	5	1	1	5	1	1	5	5	2	3	2	5	5	5	5	3	4	5	5	4	1
501	11.2939	2	53	53	156	156	6043	7086	5031	8162	5162	9611	9642	5	4	2	5	1	4	1	1	1	4	1	1	4	2	1	5	2	5	5	3	3	4	3	3	4	4	2
502	12.1864	2	47.2	47.3	150.2	150.3	3816	4656	5618	3111	5218	5761	5862	1	2	1	2	2	1	2	5	1	2	1	1	4	2	1	2	3	1	2	2	2	1	2	2	1	1	2
503	12.1399	2	35.5	35.6	145.7	145.8	7230	8160	9160	8740	6720	9160	10000	1	4	1	3	2	1	1	2	1	2	1	1	4	3	2	3	3	3	4	3	4	4	3	2	4	5	2
504	12.1399	2	41	41	152	152	11261	13222	15432	11232	14567	18696	19326	1	3	4	5	1	1	1	1	3	3	1	1	5	2	2	4	2	5	5	5	5	5	5	5	5	5	2
505	11.4992	2	50.3	50.4	160.1	160.2	6022	3261	4932	3603	5612	6108	6901	2	3	1	4	5	1	1	1	3	1	1	1	3	4	5	1	3	1	1	2	1	1	1	1	2	2	1
506	11.4472	2	48	48	152.2	152	10691	8162	5612	6128	5162	7216	7327	4	4	4	4	3	3	3	4	2	4	3	1	3	4	4	2	2	3	3	3	3	2	3	3	3	2	1
507	12.1755	1	38	38	157	157	7621	8634	7986	7530	6823	5271	5133	4	3	2	3	1	5	3	4	2	3	4	1	4	3	4	3	3	5	2	3	3	4	3	3	2	2	2
508	12.1262	1	54	54	150	150	3100	2210	4230	5040	4250	3160	3700	2	2	2	4	1	1	1	4	1	1	1	1	4	2	2	1	1	1	2	2	2	2	2	2	1	1	2
509	11.9756	2	50	50	157	157	5680	8800	7500	8123	6009	5990	5869	3	2	3	1	1	1	1	1	1	1	1	1	5	2	2	2	1	2	2	3	2	2	3	3	1	1	2
510	11.8058	2	40.3	40.4	160.5	160.6	11650	13820	16329	18930	18721	20211	20960	2	2	4	1	1	1	1	1	1	1	1	1	3	3	3	3	3	3	4	3	3	4	5	5	5	5	1
511	11.8031	2	33	33	145	145	4297	3564	5216	4635	3222	8213	8237	1	1	1	5	2	1	1	1	1	2	1	1	4	5	3	3	1	3	2	1	1	1	1	1	4	4	2
512	11.428	2	45	45	145	145	4613	5261	6017	6423	7216	8160	8227	1	2	2	2	1	1	1	1	3	1	1	1	3	1	2	2	3	3	2	1	1	1	1	1	5	5	1
513	11.7593	2	48	48	150.2	150.3	3500	6600	7800	8666	7960	7600	7500	3	4	5	3	2	1	1	1	1	2	1	1	3	1	1	3	3	2	2	2	3	3	3	3	2	3	1
514	11.3842	1	36.2	36.3	142.1	142.1	10663	12623	9311	14567	10636	8169	8223	1	1	3	2	1	1	1	1	5	5	1	2	4	3	1	4	2	3	3	5	2	5	2	5	5	4	2
515	11.502	2	55	55	160	160	12671	19861	15734	12833	14577	7126	7439	1	2	1	2	1	1	1	1	1	1	1	1	3	2	2	2	4	3	3	4	4	4	3	4	3	3	2
516	11.428	1	47	47	158	158	10671	9120	13226	18923	11160	25671	23772	2	4	4	3	1	5	4	1	5	3	1	1	4	2	2	3	3	4	4	3	4	5	4	4	5	5	2
517	12.285	1	40	40	167	167	12333	14566	16672	11003	8216	7340	7021	1	4	2	2	1	1	1	4	4	4	1	1	3	2	2	2	3	2	3	3	3	4	4	2	2	2	2
518	11.9592	2	49.2	49.3	154	154	4061	3097	2162	4663	3891	6019	4723	1	1	2	3	1	1	1	1	1	1	1	1	3	4	2	3	2	3	2	1	1	1	1	2	3	2	1
519	11.3322	1	35	35	151	151	10931	12371	10098	12566	10290	18921	16450	1	2	3	4	1	1	2	4	4	1	1	1	4	4	2	3	2	4	5	4	4	4	4	4	4	4	2
520	11.4253	1	50	50	160	160	8061	6314	7097	5888	8821	4326	4132	1	3	4	1	1	1	1	1	1	5	1	3	4	1	2	3	5	2	3	3	3	3	3	3	2	2	2
521	11.6306	1	45	45	153.2	153.2	13691	11510	13200	15300	19211	18317	20555	1	3	4	3	1	5	5	1	4	4	4	1	4	2	3	4	2	4	3	3	4	2	4	2	4	5	2
522	11.7374	2	48	48	155	155	10612	10511	10311	12520	10572	18612	19311	2	1	1	2	1	1	4	4	3	4	1	1	4	3	3	3	3	3	4	3	3	3	3	3	5	5	2
523	11.6553	1	58	58	161.2	161.2	9430	11360	10723	12236	9560	16561	8461	1	3	1	2	1	1	2	1	1	1	1	1	4	3	2	3	3	3	3	3	3	3	4	4	3	4	2
524	11.8798	1	42	42	155	155	9011	12361	14560	13233	8126	7321	7655	5	5	5	2	1	5	5	2	3	4	1	1	5	1	1	4	1	2	5	2	5	2	5	2	5	5	2
525	11.3842	1	35	35	144.3	144.4	12810	11067	13211	14581	14260	15411	15663	3	3	3	5	2	3	3	1	2	1	1	1	4	2	2	3	3	2	3	4	3	4	4	4	4	4	2
526	11.9044	1	39.1	39.2	149.5	149.6	3168	4981	5673	3226	4813	5667	3871	2	5	5	1	2	3	1	3	1	2	1	1	3	1	1	1	3	1	1	2	2	2	2	2	2	1	2
527	11.4554	1	39.2	39.3	148.1	148.5	11607	12731	10032	15623	14314	19311	16875	4	5	3	5	1	5	4	3	3	4	2	1	5	2	2	5	5	5	5	4	4	4	4	4	5	5	2
528	11.4472	1	38	38	150	150	10779.9	10632	12397	14567	13223	20071	18072	2	5	1	1	1	2	3	1	5	1	1	1	4	2	2	1	3	3	4	3	2	3	2	3	4	4	2
529	11.5321	1	34	34	143.1	143.2	8067	10962	13284	9013	14134	15668	12391	1	4	1	5	1	3	2	1	3	1	1	1	5	2	2	2	2	3	3	3	4	3	4	2	4	4	2
530	11.5485	2	37	37	152	152	9016	8723	10721	12321	12436	8132	8333	2	1	4	2	1	1	5	1	1	1	1	1	4	3	1	3	1	3	3	4	3	4	4	4	4	5	2
531	11.9318	2	30	30	148	148	10779	12360	14537	11226	7214	5132	5631	1	1	2	2	1	4	4	1	4	2	1	1	3	4	1	1	4	1	3	3	4	4	4	3	3	2	2
532	11.2993	1	57	57	150	150	3068	4032	7018	7936	4397	5214	5632	1	1	3	3	1	2	2	1	1	1	1	1	2	2	1	1	2	1	1	1	2	2	2	3	4	1	2
533	11.9893	1	31.2	31.2	145.3	145.4	11993	12341	10329	13948	12722	10034	10003	1	2	2	3	1	4	2	2	2	1	1	1	4	1	3	3	1	3	4	4	3	3	4	3	5	5	2
534	11.3459	1	40	40	146.8	146.7	10326	12397	8033	14561	15532	19661	17201	3	2	1	1	1	1	2	1	1	4	1	1	4	1	1	3	2	4	3	3	3	3	4	4	5	4	2
535	11.9674	2	40.2	40.3	155	155	10633	11278	13672	14561	10332	9822	9362	2	2	2	2	1	1	3	4	4	3	3	1	3	1	3	1	4	2	4	3	4	4	5	5	3	3	2
536	12.0687	1	55	55	160	160	10823	5630	8123	7112	7069	6018	9163	2	5	5	3	1	5	4	1	2	4	3	2	4	2	2	2	2	2	2	3	2	2	2	2	3	2	2
537	11.5814	2	40	40	141	141	4018	5297	3461	6995	5326	3619	3772	2	3	2	2	2	1	2	2	2	2	2	5	5	2	1	1	2	1	2	2	1	1	1	2	2	1	2
538	12.2248	1	39.2	39.3	148.2	148.3	2622	3781	5923	4211	3672	3811	3524	1	3	1	5	1	1	1	1	1	1	1	1	4	2	2	2	2	2	2	1	1	2	2	1	1	1	2
539	11.5814	2	46	46	157	157	6361	9214	6733	8169	6211	5531	5273	2	2	2	3	1	2	2	1	1	3	1	2	3	3	2	1	1	2	2	3	3	3	3	3	4	4	2
540	11.606	1	52	52	167	167	6411	8213	8222	7692	7410	5962	5123	1	2	2	5	1	5	2	1	3	2	1	3	3	4	3	3	1	4	3	3	3	3	2	4	4	4	1
541	11.4006	2	40	40	149	149	10786	12662	14361	12219	15543	10233	10045	2	2	3	3	1	1	2	1	1	4	1	1	3	1	2	3	2	3	4	3	4	4	5	5	4	4	2
542	11.9948	2	32	32	146	146	11300	11380	9630	12361	12561	20110	21300	3	4	2	4	1	1	2	1	2	2	2	1	4	4	4	4	3	2	3	3	3	4	4	4	5	5	2
543	11.4089	2	45	45	150	150	4361	3093	5121	4930	5217	4351	4651	2	1	4	4	2	1	3	1	1	1	1	1	3	1	1	1	3	3	2	2	2	2	4	1	2	2	2
544	12.066	1	33	33	145	145	15643	12341	8430	13234	6230	12361	11591	1	4	5	3	1	1	2	3	4	5	1	1	4	4	3	1	2	4	4	5	4	3	4	2	3	3	2
545	11.7347	2	45	45	155	155	3469	5231	6893	5461	4223	3812	3623	1	1	4	3	1	1	2	1	1	1	1	1	3	1	1	2	2	4	1	1	2	3	1	1	2	2	2
546	12.0879	1	41	41	150	150	9462	10381	14521	12231	11671	9638	8221	3	3	3	3	3	3	3	1	3	3	3	2	5	2	2	4	4	2	3	2	3	4	5	4	3	3	2
547	11.8962	2	48	48	151	151	7938	8013	7896	8117	9031	10238	14336	3	4	1	4	1	1	1	1	1	1	1	1	3	1	1	1	2	3	3	2	2	2	2	2	3	4	2
548	11.5293	2	50.2	50.3	163.2	163.3	10025	9050	12024	12060	10070	11070	12060	2	5	1	5	5	2	3	1	2	4	1	1	5	2	1	5	4	5	4	4	4	3	3	4	3	4	2
549	11.4171	1	32	32.2	149.8	149.9	4200	5200	4100	3668	3992	4290	4017	1	2	1	1	1	1	1	1	1	2	1	1	3	1	1	1	1	2	1	2	2	2	2	2	3	3	1
550	12.2302	1	46.7	46.8	154.3	154.3	20414	22113	19211	17721	20117	16611	18312	1	1	2	3	4	5	2	2	3	4	1	1	5	3	3	2	2	4	3	4	3	4	3	4	5	5	2
